# Supplementary material for: An Introduced Crop Plant Is Driving Diversification of the Virulent Bacterial Pathogen Erwinia tracheiphila
Source: mBio. 2018 Oct 2;9(5):e01307-18. doi: 10.1128/mBio.01307-18 (PMC6168856; doi:10.1128/mBio.01307-18)
Supplement: TABLE S1 [file mbo005184076st1.xlsx]

## Sheet: Sheet1
Supplemental Table 1: Metadata for the Erwinia tracheiphila strains analyzed in this study. Colored cells correspond to the phylogenetic cluster in Figure 2
Strain ID Number	Strain Name	Clade	Host	Location	Year	Sequencing Technology	Numer of contigs	Largest Contig	Total Contig Length	N50	N75	Isolate Specific Gene Families
37	BuffGH (formerly PSU-1)	Et-C1	Cucurbita pepo ssp. texana	Pennsylvania	2009	PacBio	7	4,281,223	5,015,962	NA	NA	NA
2	HM2-2	Et-melo	Cucumis melo	Iowa	2008	Illumina HiSeq	580	63937	4615097	19196	9289	0
4	MCa4-2	Et-melo	Cucumis melo	Iowa	2008	Illumina HiSeq	602	64124	4625892	19237	8890	4
9	HFMusk	Et-melo	Cucumis melo	Iowa	2010	Illumina HiSeq	582	64125	4606737	19126	9142	0
10	OKMusk2	Et-melo	Cucumis melo	Oklahoma	2010	Illumina HiSeq	608	67128	4664534	18555	8367	0
11	OkMusk3	Et-melo	Cucumis melo	Oklahoma	2010	Illumina HiSeq	640	80761	4683913	18517	8819	0
12	LamMusk1	Et-melo	Cucumis melo	Iowa	2010	Illumina HiSeq	1086	64258	6473014	11926	5772	42
15	OKMusk1	Et-melo	Cucumis melo	Oklahoma	2010	Illumina HiSeq	609	67030	4621245	17278	8988	0
16	MBrut1	Et-melo	Cucumis melo	Oklahoma	2009	Illumina HiSeq	583	73530	4697484	19724	9325	0
17	MBrut3	Et-melo	Cucumis melo	Oklahoma	2009	Illumina HiSeq	563	65043	4559738	19196	9478	0
18	MBrut4	Et-melo	Cucumis melo	Oklahoma	2009	Illumina HiSeq	557	65019	4573611	19812	9633	0
19	MBrut6	Et-melo	Cucumis melo	Oklahoma	2009	Illumina HiSeq	587	64124	4576798	19096	8909	0
20	MBrut7	Et-melo	Cucumis melo	Oklahoma	2009	Illumina HiSeq	611	67030	4685132	19003	8972	0
21	FishCu1-5	Et-melo	Cucumis sativus	Iowa	2009	Illumina HiSeq	762	63964	4862642	16404	7216	3
22	FishCu3-1	Et-melo	Cucumis sativus	Iowa	2009	Illumina HiSeq	561	64124	4584334	19344	9297	0
23	Fish3-2	Et-melo	Cucumis sativus	Iowa	2009	Illumina HiSeq	586	64124	4617725	19777	9216	0
24	TedCu	Et-melo	Cucumis sativus	Iowa	2009	Illumina HiSeq	2965	20405	6844264	3492	1825	219
25	UnisCa1-5	Et-melo	Cucumis melo	Iowa	2009	Illumina HiSeq	880	58532	4863774	14590	5566	18
26	FCu1-3	Et-melo	Cucumis sativus	Iowa	2008	Illumina HiSeq	574	76874	4582126	17981	8819	0
27	FCu3-3	Et-melo	Cucumis sativus	Iowa	2008	Illumina HiSeq	567	63937	4575644	19719	9351	0
28	McM1-1	Et-melo	Cucumis melo	Iowa	2009	Illumina HiSeq	791	64073	5100733	16500	7318	2
29	McM2-4	Et-melo	Cucumis melo	Iowa	2009	Illumina HiSeq	738	63937	4853491	16725	7798	0
31	HCu	Et-melo	Cucumis sativus	Iowa	2008	Illumina HiSeq	632	65059	4667549	19196	8444	0
32	HCu1-4	Et-melo	Cucumis sativus	Iowa	2008	Illumina HiSeq	602	64125	4663312	19182	8657	0
33	FCa2-3	Et-melo	Cucumis melo	Iowa	2008	Illumina HiSeq	693	63937	4779941	17008	7813	0
34	BoCu3-1b	Et-melo	Cucumis sativus	Iowa	2008	Illumina HiSeq	718	64824	4893587	17151	7555	4
35	BoCu2-1	Et-melo	Cucumis sativus	Iowa	2008	Illumina HiSeq	538	63963	4562557	19504	9406	0
36	Scr3	Et-melo	Cucumis melo	Iowa	NA	Illumina HiSeq	661	64123	4696034	16949	8222	0
38	TPINCu1	Et-melo	Cucumis sativus	Indiana	2009	Illumina HiSeq	561	64202	4631582	19632	9450	0
40	TedCu(10)	Et-melo	Cucumis sativus	Iowa	2010	Illumina HiSeq	572	67211	4596666	19504	9455	0
42	HCa1-5	Et-melo	Cucumis melo	Iowa	NA	Illumina HiSeq	2149	37417	5463706	4902	2075	332
44	UnisCu1-1	Et-melo	Cucumis sativus	Iowa	2009	Illumina HiSeq	587	63963	4682668	19430	8684	0
47	GrinCu	Et-melo	Cucumis sativus	Iowa	2010	Illumina HiSeq	715	61230	4688169	16360	7390	0
50	ZimmMusk	Et-melo	Cucumis melo	Iowa	2010	Illumina HiSeq	692	64608	4765651	18557	8367	0
51	BoCa4-1b	Et-melo	Cucumis melo	Iowa	2008	Illumina HiSeq	618	64124	4653229	19390	9150	0
52	BoCu1-2	Et-melo	Cucumis sativus	Iowa	2008	Illumina HiSeq	777	63938	4877423	13875	6654	0
54	Musk1IN	Et-melo	Cucumis melo	Indiana	2009	Illumina HiSeq	602	64411	4608085	18685	8766	0
55	Cuke1IN	Et-melo	Cucumis sativus	Indiana	2010	Illumina HiSeq	819	53437	4464214	9544	5203	0
57	BontCu	Et-melo	Cucumis sativus	Iowa	2010	Illumina HiSeq	675	65091	4889285	16404	7567	0
60	HFCu	Et-melo	Cucumis sativus	Iowa	2010	Illumina HiSeq	839	48155	4849060	11186	5679	3
61	MCa1-1	Et-melo	Cucumis melo	Iowa	2008	Illumina HiSeq	771	60975	4872819	18057	7109	0
63	LlMusk1	Et-melo	Cucumis melo	New York	2010	Illumina HiSeq	584	67212	4606170	19082	9142	0
64	LamMusk2	Et-melo	Cucumis melo	Iowa	2010	Illumina HiSeq	1887	56979	5834104	7929	2369	133
70	HP Sat 6.2	Et-melo	Cucumis sativus	New Jersey	2015	Illumina HiSeq	566	71550	4615249	19343	9380	0
75	HP Cuc 9.1	Et-melo	Cucumis melo	New Jersey	2015	Illumina HiSeq	532	67034	4551541	18931	9418	0
83	HP sat 9.4	Et-melo	Cucumis sativus	New Jersey	2015	Illumina HiSeq	641	67059	4653377	15524	7994	0
90	RH melo 2.1	Et-melo	Cucumis melo	New York	2015	Illumina HiSeq	1098	35459	4522811	6771	3616	0
91	RH melo 4.4	Et-melo	Cucumis melo	New York	2015	Illumina HiSeq	787	63523	4456200	10250	4826	0
95	HP sat 7.1	Et-melo	Cucumis sativus	New Jersey	2015	Illumina HiSeq	686	67030	4820325	17396	7918	8
97	PA sat 12.1	Et-melo	Cucumis sativus	Pennsylvania	2015	Illumina HiSeq	3870	55638	4940163	13930	7428	0
98	PA sat 11.3	Et-melo	Cucumis sativus	Pennsylvania	2015	Illumina HiSeq	1291	47343	4281229	4984	2713	0
100	RHsat 4.1	Et-melo	Cucumis sativus	New York	2015	Illumina HiSeq	716	63964	4864640	16944	7957	2
102	HP sat 3.5	Et-melo	Cucumis sativus	New Jersey	2015	Illumina HiSeq	793	64882	4704508	13814	6535	0
103	RH cuc 4.4	Et-melo	Cucumis sativus	New York	2015	Illumina HiSeq	513	66593	4574993	18450	8874	2
104	RH sat 2.2	Et-melo	Cucumis sativus	New York	2015	Illumina HiSeq	712	67060	4678915	14840	7362	2
108	Hert Sat 3.1	Et-melo	Cucumis sativus	Massachussetts	2015	Illumina HiSeq	1035	35246	4316769	7336	3388	0
13	GZ4	Et-C1	Cucurbita pepo	New York	2009	Illumina HiSeq	652	69525	4474976	16074	8376	0
14	ppHow2	Et-C1	Cucurbita pepo	Pennsylvania	2009	Illumina HiSeq	646	67379	4432478	15769	8242	0
30	NYZuch1	Et-C1	Cucurbita pepo	New York	2009	Illumina HiSeq	659	66517	4441942	15364	8181	0
39	MISpSq	Et-C1	Cucurbita pepo	Michigan	2009	Illumina HiSeq	627	68440	4367571	15856	8272	0
41	BHKY	Et-C1	Cucurbita moschata	Kentucky	2010	Illumina HiSeq	781	44133	4290022	11520	5572	4
43	NYAcSq1	Et-C1	Cucurbita pepo	New York	2009	Illumina HiSeq	656	66637	4424395	15220	8042	2
45	LlSumSq1	Et-C1	Cucurbita pepo	New York	2010	Illumina HiSeq	2889	9546	4062289	1738	1049	553
53	NYAcSq2	Et-C1	Cucurbita pepo	New York	2009	Illumina HiSeq	1255	53599	4739309	9488	3736	40
58	ZittCuke1	Et-C1	Cucumis sativus	New York	2010	Illumina HiSeq	632	87861	4435954	16062	8450	0
59	ZittCuke2	Et-C1	Cucumis sativus	New York	2010	Illumina HiSeq	653	66535	4435805	15759	7684	0
62	NYZuch2	Et-C1	Cucurbita pepo	New York	2009	Illumina HiSeq	680	70914	4504817	15989	8199	0
65	LlCuke1	Et-C1	Cucumis sativus	New York	2010	Illumina HiSeq	647	75168	4515181	15643	8160	0
66	LlCuke2	Et-C1	Cucumis sativus	New York	2010	Illumina HiSeq	951	49534	4628233	10070	4957	2
67	LlSumSq2	Et-C1	Cucurbita pepo	New York	2010	Illumina HiSeq	621	86284	4445323	15746	8465	0
74	Herter Sat 1.2	Et-C1	Cucumis sativus	Massachussetts	2015	Illumina HiSeq	516	63513	4287530	15775	8476	0
77	PA sat 2.3	Et-C1	Cucumis sativus	Pennsylvania	2015	Illumina HiSeq	738	66434	4454242	14818	7137	0
80	PA sat 3.2	Et-C1	Cucumis sativus	Pennsylvania	2015	Illumina HiSeq	724	63571	4445790	14193	7142	0
81	PA sat 4.4	Et-C1	Cucumis sativus	Pennsylvania	2015	Illumina HiSeq	2338	22529	4291245	2411	1449	428
87	PA sat 5B	Et-C1	Cucumis sativus	Pennsylvania	2015	Illumina HiSeq	862	39758	4406212	9356	4782	4
89	PA sat 9.6	Et-C1	Cucumis sativus	Pennsylvania	2015	Illumina HiSeq	730	55588	4337975	10289	5320	0
94	kbarn1.2	Et-C1	Cucurbita pepo	New York	2015	Illumina HiSeq	950	38685	4229790	7209	3832	0
96	JR43	Et-C1	Cucurbita pepo	Massachussetts	2015	Illumina HiSeq	688	74899	4423104	14696	7247	2
99	Kbarn 3.1	Et-C1	Cucurbita pepo	New York	2015	Illumina HiSeq	682	63536	4440309	15038	7461	4
107	Pa Sat 11 Type II	Et-C1	Cucumis sativus	Pennsylvania	2015	Illumina HiSeq	820	46386	4276029	8914	4643	0
109	HP cuc 8.2	Et-C1	Cucumis sativus	New Jersey	2015	Illumina HiSeq	946	39777	4411546	7868	4030	2
69	UVM4	Et-C2	Cucurbita pepo	Vermont	2015	Illumina HiSeq	534	71056	4395743	18561	9013	2
71	HP pepo 4.2	Et-C2	Cucurbita pepo	New Jersey	2015	Illumina HiSeq	686	60957	4446502	14096	6717	2
82	Con Pepo4 M2	Et-C2	Cucurbita pepo	Massachussetts	2015	Illumina HiSeq	521	69474	4379426	18065	8827	2
85	HP pepo 2.2	Et-C2	Cucurbita pepo	New Jersey	2015	Illumina HiSeq	627	60892	4422224	14398	7197	4
88	UVM pepo 3.1	Et-C2	Cucurbita pepo	Vermont	2015	Illumina HiSeq	531	69266	4407955	19281	9422	0
92	Kbarn 2.1	Et-C2	Cucurbita pepo	New York	2015	Illumina HiSeq	511	65313	4395848	19887	9409	0
105	RH cuc1 M2	Et-C2	Cucumis sativus	New York	2015	Illumina HiSeq	814	40684	4376634	9477	4901	2
