# Supplementary material for: An Introduced Crop Plant Is Driving Diversification of the Virulent Bacterial Pathogen Erwinia tracheiphila
Source: mBio. 2018 Oct 2;9(5):e01307-18. doi: 10.1128/mBio.01307-18 (PMC6168856; doi:10.1128/mBio.01307-18)
Supplement: TABLE S2 [file mbo005184076st2.xls]

## Sheet: Supplemental_Table2.txt
Supplemental Table 2: COG classifications of the genes families that occur in less than 5% of the isolates (rare) and occur in the core genome (more than 95% of isolates). Values shown are P values from Fisher's Exact Test after correction for multiple comparisons
	COG Category	Abbreviation	Rare (5% of isolates)	Core (95% of isolates)
Information	Tranlsation	J	1	0
	RNA processing and modification	A	1	0.855442
	Transcription	K	1	0
	Replication	L	1	0
Cellular Processing	Cell cycle control and mitosis	D	0.999999	7.6346e-149
	Defense mechanisms	V	1	3.13018e-211
	Signal Transduction	T	1	0
	Cell wall/membrane/envelop biogenesis	M	1	0
	Cell motility	N	1	5.52533e-39
	Cytoskeleton	Z	1	0.749998
	Extracellular structures	W	1	0.226562
	Intracellular trafficing and secretion	U	1	2.73992e-268
	Post-translational modification, protein turnover, chaperone functions	O	1	0
Metabolism	Energy production and conversion	C	1	0
	Carbohydrate metabolism and transport	G	1	0
	Amino Acid metabolis and transport	E	1	0
	Nucleotide metabolism and transport	F	1	0
	Coenzyme metabolism	H	1	2.25725e-248
	Lipid metabolism	I	1	2.5072e-231
	Inorganic ion transport and metabolism	P	1	0
	Secondary Structure	Q	1	9.94558e-23
Poorly Characterized	General Functional Prediction only	R	1	1.2442e-162
	Function Unknown	S	1	1
Mobilome	Mobilome	X	1.94e-21	8.53976e-33
