# Supplementary material for: An Introduced Crop Plant Is Driving Diversification of the Virulent Bacterial Pathogen Erwinia tracheiphila
Source: mBio. 2018 Oct 2;9(5):e01307-18. doi: 10.1128/mBio.01307-18 (PMC6168856; doi:10.1128/mBio.01307-18)
Supplement: TEXT S1 [file mbo005184076s1.txt]

#! /bin/bash
# Script Name: VCF_to_FASTA.sh

VCF_DIR="vcf_input"
FASTA_DIR="final_fasta"
mkdir -p {${VCF_DIR},${FASTA_DIR}}
REF_FILE="Cucumis_chromosome.fna" #  MAKE SURE THE REF_FILE GENOME NAME IS THE SAME AS VCF
MULTI_VCF_FILE="Cucumis.vcf"
SAMPLES_LIST_FILE="samples.txt"
ALL_SEQ_FA="all_sequences.fa"

echo -e "\nCreating a list of all samples in the VCF"
vcfsamplenames "$MULTI_VCF_FILE" > samples.txt
ec=$?
if [[ ! $ec -eq 0 ]]; then
    echo -e "\nCreating a list of all samples in the VCF failed"
    exit 1
fi

while read sample
do
    echo -e "\nProcessing sample '${sample}'"
    sample_vcf_file="${VCF_DIR}/${sample}.vcf"
    gz_sample_vcf_file="${VCF_DIR}/${sample}.vcf.gz"
    tabix_gz_sample_vcf_file="${VCF_DIR}/${sample}.vcf.gz.tbi"
    sample_fa_file="${FASTA_DIR}/${sample}.fa"
    echo -e "\nExtracting a single sample '${sample}' from '${MULTI_VCF_FILE}' data"
    vcfkeepsamples $MULTI_VCF_FILE $sample > "${sample_vcf_file}"
    echo -e "\nProcessing vcf file '${sample_vcf_file}' for sample '${sample_name}' into '${sample_fa_file}.fa'"
    if [[ ! -f "${gz_sample_vcf_file}" ]];then
        echo -e "\nCompressing the '${sample_vcf_file}'"
        bgzip "${sample_vcf_file}"
    fi
    if [[ ! -f "${tabix_gz_sample_vcf_file}" ]];then
        echo -e "\nIndexing the '${gz_sample_vcf_file}'"
        tabix -p vcf "${gz_sample_vcf_file}"
    fi
    echo -e "\nExtracting vcf consensus for '${sample}' into the '${sample_fa_file}' fasta file"
    cat "${REF_FILE}" | vcf-consensus -s "${sample}" "${gz_sample_vcf_file}" > "${sample_fa_file}"
    if [[ -s "${sample_fa_file}" ]]; then
        echo -e "\nvcf consensus fasta sequence for sample '${sample}' has been extracted"
#        rm -f "${tabix_gz_sample_vcf_file}"
#        bgzip -d "${VCF_DIR}/${sample_file}"
    else
        echo -e "\nConsensus sequence extraction failed for sample '${sample}'. Exiting"
        exit 1
    fi
    echo -e "\nRewriting fasta header for '${sample}' in '${sample_fa_file}'"
    sed -i "s:^>.*$:>${sample}:" "${sample_fa_file}"
done < "${SAMPLES_LIST_FILE}"

echo -e "\nCombining all sample fasta files into '${ALL_SEQ_FA}'"
cat $FASTA_DIR/* > "${ALL_SEQ_FA}"

echo -e "\nCleaning up sample names in '${ALL_SEQ_FA}'"
sed -i -e 's/SM_//g' "${ALL_SEQ_FA}"
sed -i -e 's/_2//g' "${ALL_SEQ_FA}"

echo -e "\nFinished processing vcf files"
