# Supplementary material for: An Introduced Crop Plant Is Driving Diversification of the Virulent Bacterial Pathogen Erwinia tracheiphila
Source: mBio. 2018 Oct 2;9(5):e01307-18. doi: 10.1128/mBio.01307-18 (PMC6168856; doi:10.1128/mBio.01307-18)
Supplement: TEXT S2 [file mbo005184076s2.txt]

>OspG
MKITSTIIQTPFPFENNNSHAGIVTEPILGKLIGQGSTAEIFEDVNDSSALYKKYDLIGNQYNEILEMAW
QESELFNAFYGDEASVVIQYGGDVYLRMLRVPGTPLSDIDTADIPDNIESLYLQLICKLNELSIIHYDLN
TGNMLYDKESESLFPIDFRNIYAEYYAATKKDKEIIDRRLQMRTNDFYSLLNRKYL
>pipB2
METYNHTYRHHNFSHKDLSDLTFTACTFIRSDFRRANLRDTTFVNCKFIEQGDIEGCHFDVADLRDASFQ
QCQLAMANFSNANCYGIEFRACDLKGANFSRTNFAHQVSNRMYFCSAFISGCNLSYANMERVCLEKCELF
ENRWIGTNLAGASLKESDLSRGVFSEDVWGQFSLQGANLCHAELDGLDPRKVDTSGIKIAAWQQELILEA
LGIVVYPD
>HopL1
MTTLTTRQIQLAHAWTSVHTGAGLALDWVADVAEKVEEIATKADALSRDLHRARNLSRSLGRVSTTPMGI
GFFGLSQAGKSYLISALAADEKGQLLTRLGTQQLDFIKHVNPVGGGKEATGLVTRFTRTAAPSLDPHFPV
ELRLFREVEIAIILANAWFEDFDHQRLNSQVTDAQIDALLQRFEGQLAAAPTPGVSSDDVVLLWDYLEHH
YANAMRPLNARYWPCVVKLAPRLSARERAQLFEPLWGGIGKMTETYEQLASALHRLGLAETVFAPISALV
TERDGQLVQSKSIINVDILSRLGGSADSAIEVRPASEGTLRPAVSVNRAELAALTNELIFRLDNEPANAI
VNSVDLLDFPGYRSRQKLMSINEASEVDSNGTANNPVARLLLRGKVAYLFERYTNEQEMNALVMCTSTFK
QSEVVSVGPVLKSWIDKTQGTSPQQRDGRASGLIWALTMCDGFIGGALNGEVVQFPEGCDNMLKLTMIER
FGNEDWMKQWGSTPFKNTYLVRKPRFKTSFIELAADGEERAYNDSSHSALQALQQAFSNSELVKRHVAEP
QDAWQAMLTLNDGGMTRFSSAFSPIANIDFKLQRIAEQLDELMVQLLPRLEQYYEAGGEDERARKKVIAN
LIARPFATTPHGKHVLGELLGYMSLPEQQLRDLYLNGDFASPASDATAPVQAVGKPEVEYDIFGEAIAAT
ATVEIPAAPAVAPQYQSHEHRFARAAFDLWATHLRNLSRRQHLLDLLELPAEAIALLVKELVVCAERLDL
PLQLSNALLKRAQSGVRKENLVQRQVLTAQLLLNDFAAWFGHTAQPAGQRPTGLLGAKQPLFAFYQKEMP
GRFPHLAAQADDQSVIFADDWISGIAIHTQKNVGHRKGKEITPEQNEAMGRVIQAFKAR
>HrpN
MSMNTSPLGTSALQVTLGGNNGLMGTDLRTDGLGLLSQPGLGEGKGHNESIDLLAAALTGMMMMMSMMGG
GGLSSLLGSGTGMGNSPFGGSGSAPGNTLSGTSGGSPGGTTGAGSSLGLDPTQTGDDSLSGAGQTSGMSP
MEQLMKIFADITQSLFGDQDGASGGNAGRQPSQDEQNAYKKGVTDALTAFMGGGLSQVAGNGSEGGLDGG
MGLGGGNGLGGKGLQDLSGPADFQQLGNAIGTGVGMKAGIEALNNIGTHSDSSTRSFINKEDRALAREVG
QFMDQYPETFGKPQYQKNADSAVKTDTKSWAEALSQPDDDGMTPASMEQFNKAKGIIKSAMAGDNGNINL
QARGAGGSSMGIDATLTGDAINNMALTRLSAA
>HrpJ
MKIAPAVPGVQSAHLSPNTVVEEASVSVVSAASSVSGASSRVPASPLEDAMEEVSMTFAEHVERKNKALN
QRKVVAQPGSKSTQHIERIEKLYELMKLLEHPQHAQLETQNQKMQTLLQRSPAPDLDALLDVAGKDPALC
DVLLRHTMIKGQQTQNTLIVERSRHSIEQLHEKKGAEVNAGLNTAHAIASFSTDPLQKQALRHLYYETIV
HLQSGNAMLDALLNRFGSVNFIQGLRTLQRALSDDIAARSSSIPKRALQKIMVSLQDASHISQTLTASKV
LISRLTSKLPGVGITPLDLTRRLLNLSGNGAYLRDLQNLTRDVAGQHPQHQVLFLSGLVPLLSHLPMGVW
REDRNKNRHLALNLLRTMIGEYAAAEPRAELKQSRTAG
>HrpW
MSILTLNNNTSSSPGLFQSGGDNGLGGHNANSALGQQPIDRQTIEQMAQLLAELLKSLLSPQSGNAATGA
GGNDQTTGVGNAGGLNGRKGTAGTTPQSDSQNMLSEMGNNGLDQAITPDGQGGGQIGDNPLLKAMLKLIA
RMMDGQSDQFGQPGTGNNSASSGTSSSGGSPFNDLSGGKAPSGNSPSGNYSPVSTFSPPSTPTSPTSPLD
FPSSPTKAAGGSTPVTDHPDPVGSAGIGAGNSVAFTSAGANQTVLHDTITVKAGQVFDGKGQTFTAGSEL
GDGGQSENQKPLFILEDGASLKNVTMGDDGADGIHLYGDAKIDNLHVTNVGEDAITVKPNSAGKKSHVEI
TNSSFEHASDKILQLNADTNLSVDNVKAKDFGTFVRTNGGQQGNWDLNLSHISAEDGKFSFVKSDSEGLN
VNTSDISLGDVENHYKVPMSANLKVAE
>HrpK
MRISSPSSFYRHSTAIPPEIAAPQAAAKNPSGQNIQFGAAPGQQQDAVVTATLTGLIKAILQAASAQRGE
AAKPSAGVKAPPQANSPAVATSSGPSASAENSADFLDNSSLSSPDKLVKWQPMVANLAPGQRLQAEKELN
RPLAAAQMVLDGGPDAQRARAYIDANPALKNAIDAGQHGDNPDGKVTRADYQGFIRRMSKARDAADRDIN
DFLKKHPDADEGSRQMVMEAATLRANEPLVRVAALENGKAGRDMSGNDLQNLVGQNPGLAGSLRQAARSF
ASPGLSAQLDQGGVSGKKLARHGPDNRFNAKNIDNWIKKQAPTNGAAFAGLINQVSLVNATAGVDIKSLD
KDIFTHAENYSAAQKAAVMVKLQHTLATVQAGRGLHNTQKTEQALNEKIAQLQNDPAVNDWLEKAVAAQS
RALVNGDPGLHRALDKRYAQIVSGKTLSDDMQRLQAGQKDKKTPADYSDALLRLDDELSLQQALRGDSVP
TAKEIVARQPALGQQLTDAWQQQIAQGGWVKDHIKDKHADPLQLLAQCDVKKSAYEAVLPQRVTSLKEDG
YTEAVLDALKVGKKGMGMLKTLKDAGLLSGNVKKMSGKEFLDALNKTDTPLTGMKGLMKTGMGSAAGVAG
LFSVAGMLADGDKAGAAKAIYDGVRGSGELAKLGVDTALKSAGRGVTASFGRMAGMAAGRAVGMVAGEAS
GMAAASAIGAAAGPLGWVVDGALALGFGISSIVGAVNKHKEQKRFDHNVDPTLDRFGIPRAH
>WtsE
MRLNLHATEKKTTVQNVENPNNSTIPPLQQGSSSSAPQASGGTLASEGKNIASMPAIRQHLSADGENGAA
RQKNKSFSLKNFLGFKKTTKAPAQPTNPGSNVPESSRIRRPTLGDFLAQPEQDGEIQAPHPSAASPRLTR
SPGVSRHSVEDMRDKPVAKADPRETSAIDIKHQLNNFNQMRQNILNKTRPFSQGATTSSVMDARAPLPAI
PSTTSEITEEVDATQPEQQLPQRHLDARENPSRILKTGRDVTSIHRFRPTLPAIAENTAEAEANRRIQPL
QTPPPLENTPVSPLSLTLDKGKLRLADSNPTAMNTLLEQTLGKEGQHYVAHTASAEGNHHMLLDEQGHLF
DLKSHEGGYSVFHNSLPSTVKMQLSKNNDEPIKLVNDNGKLILDRGAEGQEVLHLNPPGEIHHAYLSGIW
RHSVAGEMNQENQWVRIHDDKIHYLNNEVGVWQTSDKTPYSQLSVQGDGKLYAVRDSRALHNLSDNHVSE
SFVDKIKSFAVSEHGEVAVLTDTESPHHICLMPSANAVSSERIAFSLHLADTMQMLQRGEPHLETQSIAL
KDGRLFAADSEGKLYCGELSQIKDGELPMNPMSQNVLKQHFGHDHRIEGFFTDDNGQVNALVKDNFRQMH
ACPLADDNQFHAGWNLSDALIINNQLGLNNINPAPHEIVNLGHEGSLTLQDGKVHYFDQLTRGWTEAEAG
CQQLKKGLDGGAYILKEGEVKRLNINQSTSSISQGRDNFFALPHVRNKPEPGTALHGLDKTDKAQAIAVV
GVNNYLALSEKGDIRSFQIKPGAQQLARPARTLSQEGLNGTLKDIHLDKKQNLYAVTREGEIFRQAREHW
QQGESGRGWQKLTMPPGESGIDRIETDAHFHPVAVLLDGSRYQLRGETWHPQNASEPTQLETGLRDSQRV
FARLNQDMKGGLIPGTGLTIQASAQLAGKTGRENRQIKSKFAERVRAYIFNPTMATPRPLKNIAYNLQHR
WQGRRGLSAVYEMQGALIKQLESQNVRNKGAQTDLQSKLDALDFGEQGATLLKNIKQFREELENSATQAA
ILLGKHQGVLTSNGQINEKFKPPISKAAIQSFNVNRSGRDLSKGLEQAVRAASPSPQSKLQKLLSHFVTS
GLNMSHQKGDIPLGRQRDPNDENALTKSRLILDVVTLGELHEFVDKAALISGHNPDPSQIAQLHQQFEAL
RENQYEANPVKQFTDMGFTHNAALEANYDAVKAFINAFRKEHHGVNLTTRTVLETQGNASLEKKLKDTLL
SLNAGESMSFSRAYSGGLSTAFVPTIKKIPVPIVPGAGITLDRAYNLTFGRTDGGLDVSFARDGGVTGTL
SVSTGHDLLPYMTGTQTTAENASDWLSKKHKISPDFRIGATLSSNMQRTLQNSLNFKLTEDELPSFLNGM
IQGTLTPVDLMKKGIEHQMKQGSKLVFNIDVSAASDLRAGINITADGSKPDTATFRASTGLSASANLVSA
RSERSTTVGQLGNTVSASDNRPTFFNSANIGANLTLSAGVAHDFIRGASVSQDGTTKPEKKPGTFPAFMS
VNVSAALALDNRTTQSISVEMKHADPVSQNDIDELISTLGKHFKDSMSTTLLSSLKNQENPDPAEQLKSL
DRHFSYNNVVGDDRYEAVRSLKQLVQRQRAAESNMMELGSAKHTTQYSNLSRLDENGIFDILHHHFNAAL
PPTSATRISNMMANNPLLKALIQKLQSSPFTSASVSMELKDGLRDQTEKAILDGKVGREELALLFQDRNN
LRIRSINVSQSVSKSEGFNMPTLLLGASNSAGLSMGRNIGTINFKYGQDQDTPRRFTLEGEIAKANPDVA
SALSELKKEGFEMKS
>AvrRpt2
MKVSHLTSPAPVVIEHQPRQSEKVSRDGDVIKPWSQLPAAAPSFGGCFGKSKKSRGYDSGSSSGSRSNAG
FRLNHVPYVSQQNERMGCWYACTRMLGHSISSGPRLGLPELYDSSGPQGLQQREDVLRLMRNENLAEVSL
PESRQFSANELGNLLCRHGPIMFGWQTPAGSWHMSVLTGIDKPNDAIIFHDPQRGPDLTMPLDSFNQRLA
WRVPHAMLYSEN
>Eop1 
MNISGLRGGYKSQAQQADNASSSSTQGSPAPTGRRLQRQDALPANYRYHASQMPATPERARVAARYASQA
SSSAGPSILLSRQSGHRENPSLARFHETMQQSPKMSRGDPLPEKPEIVPKRLQEKIDSVNLPRLNKLDKN
LYEYGKMATELAKEGSGSSVALMRMDKKVLPLLADAENARNPGLNLHVYKRGEECYQAIKEQHKIVQQSG
QPKTMRALYPPFIGMPDHHIALDIHLRPGHRPSIVGFESALGHMVDPIRQGIAQGLRGAKVHMVGNRIQN
SEWDCIMYSLNNALKSFKHHDEYTARLHKGEKIPVPAEFFKHAQSKSMVEGLPHQDAIVTKDKGGLHAET
LLHRNLAYRADRFDHACNTSIEGFRMQEIQRAGEFLSAQNRKS
>Eop2
MIIQNRVSGSPAAYLPPVTTQPMQGASAGASATSAASGNSFISYAPPHAVSKLSAAHERGPLSFSLKPGE
QAGNANGTSLQATLTKIAQLLRDIFQRLLSPLQHAQSGAAIQGGQQAYGKPVSSPQPHAVLHHLSQSERG
QNKATDNHLADDRSAGNNPVIYAPAARSTSGEASQPKAMPQPEINTTHKLPSLTAKYDITPSPVPQPTKD
VSPHVAVKEGADKVLAANATTKSPVPQPTQPASPRAAAKGSNGDGLAGITGYAKAANTTGGSGGKVVTVS
TVDELEKNLTGDEPTTIKLAKSLSASDKTVIKFGANKTLEGTSQGMGLNNIYLASDKTAGNDVFRNLDFT
HDARYRANGDIPLFISNGQGYWIDHNTFSGTKSKDATGLDKLLYVGGTADNVTLSNSEFKDNEYGVILGQ
PDDSDASSQKYGGYPRMTIANNIFNNIDVRSPGLMREGKFDVYNNLIDNYNLGFSLAKNATVFSQSNYFE
NGYDLNNRANSSGSLNDYGNASGFRDVGSNVSFLQTSKGSASAPVEYSRSVMTAEAARNYDLANAGAGK
>Eop3
MSKMPSRHNLILIHKTDLIFSTPTGEPMPNFRIFGGSSSSASYNAIVEHYETDSKVHETHSASSLGLSGY
QHREVVVSSGTMSALADASWANRVVKNVLPHGAGNQQHSIHATSGESWARMHLGYEKYSGGGITNHLKRA
QKFQGGNCSVHASIAAAALKSKGVDRPICRMRIRLPEDNSHEFVMLGDHREPHFGERNTVVVDAWPAHPS
ASTLDQTVLHDASRGTHMALTDLMGQYRNETWDVSDTASRSDMALLRDVKVLNSDKLQKKLREQGLPALH
SADLVSHALNDDSFGSFDVRVNTDPSTTYTRDSQYYGRSFDYLFNDHH
>PthG
MGCFNVTGASGRANNYVVEHHDDRSSIGQESPRQEIADSPLSRSGRSSNRTSPRVSLDRLRAFNPPSGAS
VGALRNWFWQGQAAQHLQQLEAELNNGSNIRELLDGPGFGGLLTHVIDDIASISNAENLSPIEVAEELRQ
AISTGRGANNLDISLKNVLQFGLYAVREKLQGEAELAGSMQTHPAFQSFPVAQAWKFCIEQEHWGDYGAA
SGMRFDNEPGYMGSMFRGLKFVIDSEAGSSSRKKGEIDATWLENLHDIAVNGVFQRRVMHDWQFGANVEE
AVNAVAALTAPGSNISDKVRSAASAIFYLPEHLWPLEGGYRQGQLVQFKLVYPKNLTPAGLGDLQKFQSR
FAGWAEFRSVGNRPIDWDEVERGNAQVMWACTGKSRKEVMKLVKNVLQTHYNDIKRTTNAEAALHVVART
CATLERAHVFMDGNARTFGCLLLNKLLLSAGLSPCMAPDANEFDGYSNEELVARIQEGQNIFRAHCHA
>HopQ1-1
MHRPITAGHTTSRLILDQSKQISRTPSESSAQSALSQQASMSSPVLERSKSAPALLTAAQRTMLAQVGAC
NAHLTSDENMAINELRSHKPLLPKDTWFFTDPNKDPDDVVTYTLGKQLQAEGFVHITDVVATLGDAEVRS
QRAEMAKGVFNKLELHDVHVSRGRDYAMNSLQSKEHAKFLLEGHALRAGPGEIHRDSLQDMSRRLARAPH
GVGIVVIAGMSDINALITTCPDMVRERVDDITIMGGVEPLKDADGFVQPDARAYNNATDMDAARSLYRKA
QELGIPLRIVTKEAAYKTAVSPSFYEGIAGSGHPVGHYLRDVQKSALKGLWEGIQAGLLPGLDDSWFFRT
FMPNAQIEAAQLDKNKESSFEDIWPKVTKLNLYDPLTLLASVPGAAKLLFKPKAIHTEGFGVVEQVGPDD
VTHPEKAKLLMSALAKSALVQSTVAPD
>HrpG
MKSADLIVAVERWLDSNTPVLLLQVDQLPLSIKRSNEGLVYLAPLSEAWRGGDAGLEAALRLSGPSIRRF
RGALALDPETSHLCLVQYQKFQSTASVIHDIEDLVNQRDVWESMLEPRKVTPPRQFMRPLALRGSYV
>popA1
MSVGNIQSPSNLPGLQNLNLNTNTNSQQSGQSVQDLIKQVEKDILNIIAALVQKAAQSAGGNTGNTGNAP
AKDGNANAGGANDPSKSQGPQSANKTGNVDDANNQDPMQALMQLLEDLVKLLKAALHMQQPGGNDKGNGV
GGANGAKGAGGQGGLAEALQEIEQILAQLGGGAAGAGGAGGGSGAGGAGGANGADGGNGVNGNQANGPQN
AGDVNGANGADDGSEDQGGLTGVLQKLMKILNALVQMMQQGGLGAGNQAQGGSKGAGNASPASGANPGAN
QPGSADDQSSGQNNLQSQIMDVVKEVVQILQQMLAAQNGGSQQSTSTQPM
>avrA
MRRGFSKVGSFFKTKSHSSGSSRGRTQEREEGSSRRARSPSPDLSNLRSWSSSAANSPVRSRPISTVASP
TRFDDDGRVTDPGHIQYQTSEYERARYPEMSEALGHSRYTGPGSPRAERFPVSGYLQDGRPFNVTGVRGP
AINAGDDHVIDHRYASHVIDHGEMSDDQAARYIEYQSRPVYPTYETSGYDRSNCVHGHAELGYGMFGWPI
QHHQHATPDQLAEQMRGLSVSDYSYSSHRNGSDSDSE
>HLK1
MDVLNGAMRHIHIWSAVARDEREREALGPEHKGLSPDREVAYACAAIASIRKGLQALATLKRQHRLPPGY
DTDAKEGELLQLLASAADIGVCTRNVTLNEIANQEDVFEAERSDAVEAGAGAGPDSACADLTEAPEPAGG
GTSPSSSAKAASSALRVLEQDPNQVQGWLGEFADCRAALDDIMRRAEASSTPKAVRTMLNALLPDVIYDK
LRCCKGMQTLHGILAAASANRLADLTKQVELPELAARVDELCEAWYGRSKVMEAAVDALVKHGAEGQPVH
HLTRQALAEHRAAIETYADGLDRVGLNLCLDAAGDIDMDDADGVWRSMMDVVHAISAYKASLLELSETAG
RVEIKPGKMAEAPLPAPAPSEPPPAARPAEFSGGTGRKHRKHRKRSAGPSALEPVSASVPVDTRTAAQKK
VDTLLRDCRVDRDTAAQFGGNIVQIAQRLGEDTGLIRNALNDRKRDAVTTADFIRGSAGNWFGELNRVRS
AKASLSPNDRDRIERLANWLGALEWIERHLSTLEADMLKRDMHPRSKHLEKLLGAREVQSVSAPGRLPPT
TDPDAVGTLFEMCIQFKPLSNLDLAAPWVVHLHADRPVTAQALSTMAFADFTAVHLKTDKEKNRGPRWEA
VMRALGYTDAKVHRAAIGRELLRKLFAQVA
>HLK2
MLGGKITERHIQAPADPVVSPADPDTGADGSPQVGRPPAVRSAELTGLARPSVSASPDSMAAVTLRRAEL
PLRTLSAETLRTPQGQMLDKALKYGALWQTLINDASVDTEKQLKLARGGAERAKAGVEALAQLPDHCRPT
NTGELLGKLLNHLAESAMAGIKAYHRILNEEWNARADALGIRSESATASSVYNGLREILREGPLKEAMRE
LKDYRANLDLFVDNCKPAPGGRADPLPARLEPALPAVLSGKVRCRSALQSLDAIGIVLCIHSLGRIALVM
KLPDLTERVTALGDAVKYRRDEVATAISALDASAMWYPGAEGAPPERLTRQQVAEYKALVRAFRDRIDRV
GTLLCMDAAAGIETADTADLWKALLDVAAVMARYRACLDELCASVRGGDLRPAVTPGTSGQALVSQPEAL
SPAPDPAGSADAVDAADTADWTEDSTLSEPDRSFAAEPLAAPANAPASRPPDMRTAAQKHADDLLRQCQV
DPQTVARFRGDVIAIGEALGKDTGNIERLMNDRKMSASVVATSIRQEVDGWFETRERLEQARRGVAEDDS
RAGHLADRLLALDRIGRYVDTWEADAAKCALLPKAKHLERLLEMGEIERVSTPEQLRSSRNLRNRDRVFE
ILIQPKRLSDPGEDADEAGDRSQGRDDDRLRPWPLVLHLHTSRSVRAGELHKLQYRDFAAVHLKVAAQKN
LGRNWEEMMHTLGYRDAKVERAEIGAKLLRQVFELAGRDGAPGPTAAGPSGAR
>PopA1
MSVGNIQSPSNLPGLQNLNLNTNTNSQQSGQSVQDLIKQVEKDILNIIAALVQKAAQSAGGNTGNTGNAP
AKDGNANAGANDPSKNDPSKSQGPQSANKTGNVDDANNQDPMQALMQLLEDLVKLLKAALHMQQPGGNDK
GNGVGGANGAKGAGGQGGLAEALQEIEQILAQLGGGGAGAGGAGGGVGGAGGADGGSGAGGAGGANGADG
GNGVNGNQANGPQNAGDVNGANGADDGSEDQGGLTGVLQKLMKILNALVQMMQQGGLGGGNQAQGGSKGA
GNASPASGANPGANQPGSADDQSSGQNNLQSQIMDVVKEVVQILQQMLAAQNGGSQQSTSTQPM
>RipAP
MLKVTPRFLRPGTAASGPAEPYHNEKAVSYQSEQDGTSMADFEASPKGKRVAGQYRAGLDKLKDFLRVNG
TADKRDGAIHALGVFGERIEAGRTGMYSTQISRMYGEGKVAFDGLCADVQNPALPMDVRVSAVEGLAKGL
LECAEGAASNLSIASQALHLSQNGLLNNARQTWEALLDQAVREFAQQQHRGMENYTLYEIHLANGYRNYL
ADEYGVAERTNSFIPPQVGQHLAACGAFVRQRVTAGAMVRRMAEACLGEVHEHLKHYCKRALTEDEAWRF
YRDYDRSLEAALEMRYGEIPSDVLVNPHQGRGTTDAPYSVIETPTLLARTIARNLRQCELLARFKFLRMA
PTPEGHSIKDVGGDDFYVKLRNQPGAQGYRPLMIADLPKSVWPHGPIAVRKAALMNTSDPGQLKSLQPEA
VWTLIRQHKDPVGWLEDLSHPAVRRYREAEPEHDAFLIAHALLTIRKQSPRGQRMALLQALQQGEGALAE
QLCAVVDPGARADAAGNTALHYAGEHGFDRVLAELLPKSKSRSLDARNARDETPLQVAARYGKSSAVHAL
VMAGAYVGATNAENETALFLAARIGDGASVGVLSRYANNLDDQAKSGKTALMAASENGHEGVVTMLLGLG
AKLNKGDNNAMTPLIAACRGGHLGCVRALIKAGAKRDLYMSTDRSTALIQATRGRHVECAQALVNAGANV
NAFTRDGTTALMAAIDAGHMELVRLLIPKAKLNQFDSHGATALMRAVARGNAEGVSTLLQAGAKVDLSKA
MLLALKHGHVAVADVLDAWSKQQAEGAS
>RipAR
MVNPIRSHRGAPSTPNPSVPDDDAGTSQPQSPDAPPPRRTAPTQLAGLAPRSRARPMPQPQEQDGAEPVH
AQREAQPDGVMRRLANGIRAGQLAVSAAGIGAFQLALNEAVQFAMSPREARPTDTLRALLNGSWVDQRDL
GGDNAIDQAIRLAERRAVFPEAPSSGRNEPATGAAHALAGGRQHGPSGLDGARQLAGDPSHRLAGLNTPQ
PRAPAEQPGNSLQGLPDRRRPDQLDLSGSGARQLAMNQSQRLAAHLAQPSRGREQRSAADAARALPSDRS
HSQLGRDAAGLAALDRHHQFVSLLTAPSQAERLRALFADPTPREPTAAEVLALWAPECGLPSETVNALRS
VLGQQDSAPFVGFLDRLSECASFSSNLQPDRQPEHRAASVQELGTILTLVAHNDAYRASCFDICGGAEAD
CHDNVDVVFGNLRLAARDPALRGNAPLSEILSYHKFCVPWTLINDFVSHRFSSGDRLEKVLALRIRLSDI
LLVKTPAMLYSRLADITDAHELEARHYINTHVGTEANLLRSLSRSPTWRTFLTQRHPVEFAANTLLWSAA
LEDLGAKSASGSAGTARSTGNPATFGSRTEALAQARAMPSLGTGLAFRHLQENATVMVMEAMTHKLVADN
ATAPSETDAHAALLEDPDWMAYLQKEHPADPAFTTVGTDAGERHEQLLRLTRQEIADARGIAQAPGGAPT
DSDRMASHRA
>RipAX1
MPIQTRYSGLYAQSLSNTARDQENYVHDANQALDIINSGRTGNQLLSGLSALCQQRRHKITLHELGQNEE
PSAKPVLSRHQIEQYEPSNFRENRDQACELAGKTNGWLGRKNGEGSSVIVGWSMSHSSMVFNQNGSPTGT
CPSETDKISQLAHELVHAKHMVAGTWKGGEGEKGDERDPTTPAGKEELRAIGLGKYAYSETGEPSENSIR
EENGLALRRKY
>RipB
MKAAPPSPAYPSSLPDLAATAETDATNHPLRPHSNKPPGTSGAQKPPGRSIAGGPLEGLGKTGLGVVLPE
PAIHLPATTDLAAPARLLPRARPASADAVRQALLSAFWGSRGSPSYAERQLLNQLKSHRPAVPQPCILFT
DPNKDPDDVVAFTLAKPLQVFRLVSMTHAVATLGDKNVRTWRARMAMGVFDRLGLPGVRVSVGRDYDIDP
KRAKDHAKFLDEGQALCSAHEPPTEDSIDALRESLAQATGKVTLVVIAGMTDPCALVTAEPGLVKQMVGR
VVIMGGVRPEKDEDGYVQPDDRAYNNTTDFAAARRFYRRVQELGIPLRVVTREAAYRAAVPRAFYEDIAQ
SGHPVGQYLKDVQKNALNALWNGISEGMFAKLDKPWFFNTFIAREGGHGDAAAWAARDPTFNEIWEQVTR
LNLYDPMTLLAAVEGSAQMLFRPQAVQAEDRSLVEVIGADEVHCPDDARQLTSALAKVALAHTPGTR
>RipC1
MGCIISKSGVSSPANLDSPLEPQAPGHTASAPKPLPVGRRSPIQSELRSKLSQAPHSSQPPLLKPPVKLT
PAFQEKLKSPQETVPKTHEAGGSAKAAPNASDVKPVVVLDWDDCLRYEKGMNYQLVHNALVIAARMHAQS
LPELAEAVDRLHARMQRGEQPGDGDPLIMKSQEDCENYLAANSGIYKRGLVQDFVRTMLPDIDSSMAEAI
TDAAYTQCALEYNRLMAAPDQKESWRQDLPFPDVRIALMPGARELLDTSRAEGSPVLLISNRAHSDLQKE
VRYLGMQQDFDVVSGAPTITDKKSKTTPSPMPQTLEQQLIAALKGDDDGALRTALEAASPYAHPNTTSVK
QTDHKPRDTRLLNGLERLSVPSDAPIVLYGDQESDISQAATLAAAGRHVEGVLIDPGRDDVGQQIGIQGI
PTRVIGSLTDADAPWKTAAASRASLPSALAPIPQALRPGSAGPVQDGHLFSVTRSVPFILSRPGQAAPSL
PVAAGGGVVYSRDKQALGGSDVWMVAWMDGNEHLVKTGLPRSLLGQIVSCWATGQEADGDKRVGYLIGIW
ARLSGNDENKDVLETQLKTALRTFIQSENGSALFEKSKSEALDLADVSAIHRALTEACPELKNPLGMPAL
FELVNGAASQALANALQRTYLPEDQVPDATLLVSHDNVLLASRLLPDAVPMDDFLTRSFLPQGVSLQDAK
LAAARIKANPEGDSAELRSARELIARLCDPQQLEAGRAGLTQALAAQGMDGFFASVLARLTIGENHKDLG
PDNMLLVRGADGRNKAVNIDVTGFWEPRHGGVPTGENEQPQLGWSEVLAHPERAADILLAPTVLSGRYAR
GFEAVHDVVVDVLRNTLREQATPEATSVRAWYAAQDEGQLLASMSELQHALRDAAQLGWMCDAETLEKGF
GRHASFIRDVVGQAKEAQHAA
>RipD
MGNLQIKPSPALYIPLPDSTPESPGSQTSTPKLTRVASPTGALANLPTRESGKLPKVSVQVASPKAASAG
SSQAASASLPVSYPEPPELASLSASSEAGETPETLGAVTISGRLHINKAGELTSNNETIRNLLRYLGDDA
LRFADELNNMQVTIRPNPAAVAAYEALQLHCDVETALLRSADKQSSHQPARNAQQEPLLSPPPGSPLKKE
KIEGNVLMPLLINVIEHGANAFDTNDQMPDMDMTVHQFLATLAPLVDISNPRTKASDPELGMMLSDKLRK
NADAAAKLGAATLFQMATNKTFAVKELGMSLAVSSGLGTLWELGGSELIKNALKTLNLSPTRYALAAAGI
DSVPPIVIETMDSAIVLSAVRSMNRATASFLQRVRDALPAATVAGFKSALGAYANNLLQYIGTGSYPADL
ALNTAATELAILSAASGIPGEVKENAANMKAAIVEQMRTGLLKAPPSEPHISHEEYTRQLKAHVQKVAQR
ALDLSPGDGIAQKSLAFASLVGLIPLGLSDKVANLVPESALRIVRSTIFNPIESIGMNTLVASSKINIPG
VMTSDAKKHEQITNRILQEATLGKPLQDGEVHKVFQQWDGLNRAGRAILEGMSITMDALPNRVARMFTNE
TPLEQRIAYDSIDNSKV
>RipE2
MPRIRSHDRYFTSRGPTDPLDDFHRESVVKLHKTVDPSLFGLSSFRSRKVRVDSDTMDNLKIAEKTVQQV
KRMLPYGGGNQKPDVTYTEGESWARRSMLRDETYCQNPIQHAKEVVRYQAGNCAEHANVSYTLLAGRQLN
APLLRVSDADDDHAYVLIGDPRDPDWGERDTVVVDAWVTHPSAFTLAESDGLRPTPTPFQRSRNSRPDPD
ANLQNVRHVMTEDVNQYLAEYSRPHIGPELLDYITEYVDTNQFFNTKTSAEDPSTRYSDSSYTSKAMDRI
AESTVDRQREARREWNNSPYSW
>RipG7
MMVKLTFNTPYVPPEPSAPPLPDGAGYHYVPPEPSAPLLPEGGFPLEPSQPGGSPRAYSPSRSSAGIALS
TLGELAGMKLNGGSAADTASMQRRRQLPPAPSGPSKVQYLQEMPIEILQHAASFLDPRSRRMLSTVSTTM
NQAARASQTHMQAWNKAMLGKLHHYPNLQSLRLRGDITLADLEKLPKTLRHLDLGECIPACGAKSYAAIQ
YLTTVLPETGTVPFPHLESLNLKGARIGNGGAQLLAKLSLKTLNVADGGIGVEGCAALKDSPVLETLDMS
GNPIGGLGPRYLAGSESIKKLRLCCCGVTDPGIEALSKNKRLTSLDVSGNHIGNEALKELAASPSLTELD
VSCNRPNTPGLPPQRGELMAYALAEGLMARTTPLTSLKADGNWFNDHAAQWLSVPPNGTVSLSLKSNLIE
AAGAKHLSKNNTFQAIDLTQNKIRDKGVEALVGSRSLKDITVRNCCVTDVGAKAIARSTLTSADLGNLVT
ETGNEAEQDGYDKTANTITAAGGRALAKNGSLTSLSVQGNLCGDDAVIALAKNRTLKSLNVAYTDMTPAS
VPELASNPVLTSLSVRWNYALGSQGIQDLADRQALPALTSLDARDTGMGEAGAEALEANTRITGTPDDPN
FIRDSYRD
>RipU
MSRVQKSGTSHVTQPPSTTPDPAPTPQTPVAQVRPRSTSLPLQALKALKSVGQLAIGPMRIAAGTVSTAK
PGKKSPRRAPAEDYVGSLRDKTRPSPSSLAAKMHMDDPSDQTRAYMDLPLKSALVRQRRAPAADGAESSA
AAAARVPRKVKFSDVVLKEEFVDNPRSRKEDEALRRSSSIRLGSPNGSGAYVHQRIDQLRAAQNFSGRKI
LINQLAQALSEMGDAHPGGAAAIKKTLAKKELPSDVVKVLEANGANTRSGRAAVIKRFKEVEKDTAQLKK
DAAPSEPPPRNESQ
>Rip01
MSNPKIKAAFNIFQQLPRIASSGIPASLQGTPPPVRARSIELPKAPRFTPESEPNNWRTAASRAIKTTVG
IGAGVYAYDTTNNHFFLSTTALHDGKYGFTSDERLDKARPEAEQNYQTYLSHTPAEQQAHNKSFNPIRLC
GENRFVTMTDYRVATRTYLAHLVDSEAANALMSSNVRCLKGTHINKEAVEKFNPSKLPKNFDLTQSKAYD
EKNKYSLIGVYNEETGSYGYTSRSATHPFVAEGWDHFFEATRGEKGVTPRQCVETMEALLERDDTLSAEA
QFAAGQLLLIYRQAYACDENWGNAESVVLADLYRHGLADKAEADKIELTRPPYQADLDKGLARRNTSYFG
PKLQRADIWAQKHILKKDPETIKSINDLHVADLQYTPLSHFKLNEKGTGFEDCSGLGDSFTSLNATSCLN
HARLMNGQERLSRKEVVVLIACLNAVYDNAGGIRHSLQEIARGCFVGAGYTVAEADLFYRMVCKNAAEQF
YGGRNLTVQKPWGMASPAA
>RipQ
MISGSLKSSASLSISVSNRQPETDRPGHDVERSPSFSPRSRMMSPDALLGEYSQRSDSSLSQLRRAPDSM
QVSSARSSALDSLGGNPPPPTVHTPHPGQDSHGVDVPNRMQIAEQLRDIFRPHVNSANDAQFEALIQQRA
ERLDEMGETPASLAEVLSKGANRDRLAQATVGFVRSVPFGVASRLFDVKQQLTAFAKTPAQVGAVVGAGS
GVADAFGGSLVTKATSNTQWLAASAAHLEPVMAQAHQAVQPSLRRLAVEVSGAFQAYSLRNVVRTGVAPL
ATHVLGAATAANVDSWIAAVGGPVAGAAAYMAMQHMNETQHRTGAEYLLGRTDWETQFTLLKQSTWTDPL
KGAAQRAAKLPVDLLTETLAATRSLFTATNIIKNAGALAGGFAGVLTAQTAAGRMATNAGASEEAVVAIK
RAVSTVLSAPVYATWTTADVAAGPIVDAAAGRIQQAFAPRPQAVPPAHTAIDIV
>RipR
MNIRRYLPACFTGRTAKDTTLSSSQPQPESRKKGARCSAGLLAGLVSRSRRAAEPGIAGRPKRQAEPGSP
VRTAETRERCKPTLLQLLNAEPSQASTAETVDQVLPLADERNRTTASALDIRDIASASPGADIGIKGPVC
ATPVKAAPVAVAASGAAAGSPGPLLHAPLFDLTLKKGKIRVKARDAKQDSEKAHQLERLLNLRDNRATGV
NWDPATGGYLIDYQKHGVQYWVGMHGKSLPAIVLPAHSAMKQGVCPPPIGLLANLSGSPDGALWREHHGQ
LYRWDMRQAQWKPHPLPDKGEAPITLLGRQLDGEAWARAGATLLKLDAGGVQAHEVAGLERFPVVRMDAA
GKPLALDGQGQLWRPDRPGAVARPIRLQLADGRPAFEPVQLGKPDQPVTRACAQDFALAPDGRTLFVRDQ
QGHLYQGDLRAAQASSGEIEVKRIGCPVRMPGSKEGWAVEALATGPGPSGEGAALHAMFRSSEGQRVSAA
WDGQQWQPQWHVEQPLLLVSERGLQAPPMRTVCTYNDGAMLGISATGVACQKDGAGHWQPLLQADGTPLE
GLRDLKLGPLGLSDAKPVYALQTDSDGGSRLLALEFGGNMARLPARPGVAVAAVPAQRYVSQARVLASAS
APMRDFAVDGEGVAYHLTEDHALVRTPPGGQSQRLPALPGQAELDQIAVSSDKHQVFALARGPLGEEDPQ
QRLSLLRYDHASATWTDCRVDLSALDPETVRLGISRLGTLQLTTELACGAQRTHRIVPPLGAQKTYRLLA
TGAAEPTVSQALTGTRPKRVRIPGTGVVATLHRSAGGVTERVQSNFLTAAGHVKRTLASPKGAVNRVMEH
LRGRSDMAAEYLDMKAIHLELELLLHSKGWPLPPTTMASCFVAPVVPEATAQACAALRGDAIDRMLGVLQ
QIGVAAGVLGPDLTLDAAAGKRNKRRRDAAKPDPKDLLPKMHDWLAEFVFRAEEQADSSHETGAKASAPV
FDPARLGDMRRVVELMRRLREHGVKLPAPDLTGHRDTRDRFAILTGAVGRHLLTLERATRLVTLPQTVAV
AGAGSAAEALQRSVDTDKVLRLARFGFGNWHDAEAFWETAQAFKKEVMKPRSPFNRKFAESHAVRDAASP
AEMAVKFAEAMKGLSNRSTLFGIESKGVSAGVTTAGTVSPKKRVGAFGFAVLGVDRTTMVGVERTADKLA
EGPLVAFFVRQSNKGLTMGGGMGLDFKPLRKVLGFRLQGGAQASASLMHGKGAAMLVAPDDIDEFARRLF
DPANRDPGRLLELGLNQGAIGLDMREQQLNLSANAGGLGGYADRIPGFGPVHKHADGSTTSAFQQTGLQR
GMVGVNLNWGVRDFFLKLQHAWEPISGYEYQGGRGWAANAFASLVEQGGLLPHVSDAFTLVLRSLNITLL
GASVELSGVESFKRTLDWKTADRVTPQQWSQLAALAREVFPSQAIGQFSGPHWKALVAATLEDAKSTWAA
RTEHDRAAFVDRAEQLLLQDRLAESGRAMLLPGAKIEFNIPNFRALVDPRKNSKAHRSLGPLMEASERAR
QAVPGLANAMQAMSELDNVNDVRFVFQMDPSYINAVNRLMLEGKLSWAEFNVMARTVPAPYRLTEICAKD
SDSNRSAFTLNPLPMLAFNDSAEVSRSLFAAEVHLRYGLNGQLMEADLLPGAQRAVAGQKVLQPFVDAGV
QPVPAAGGPTPAQAPDLPRLRRSQSLPSARPPGVVFKARSLENDKPLE
>RipU
MSRVQKSGTSHVTQPPSTTPDPAPTPQTPVAQVRPRSTSLPLQALKALKSVGQLAIGPMRIAAGTVSTAK
PGKKSPRRAPAEDYVGSLRDKTRPSPSSLAAKMHMDDPSDQTRAYMDLPLKSALVRQRRAPAADGAESSA
AAAARVPRKVKFSDVVLKEEFVDNPRSRKEDEALRRSSSIRLGSPNGSGAYVHQRIDQLRAAQNFSGRKI
LINQLAQALSEMGDAHPGGAAAIKKTLAKKELPSDVVKVLEANGANTRSGRAAVIKRFKEVEKDTAQLKK
DAAPSEPPPRNESQ
>SKWP2
MKRIDSASRHDARAHDNREPASSPRTDKHDRFPTPDTPTPFDGLPRRTDKRRPPEHEPAPKRQRVSLARK
LEAASHPPHGVGVSRDRSSHPQHRVHMPAGGPRRHRPDRDWPARQPKRARHERRDDAVPAAVRRDSTKPV
PTQDRHDRHHRPEAPRRAAGPVPRRPSPDAQAAFRKQHARARALDDRESDLLWNIASDAVARHDIDKALR
LLERPAAEFADDLACFANFVRAVSTLLESAGKLGLPDHAIDRITRKWEESSQAFYSVHHDIRGNKECLVG
KLASLCNRWSQTQPVQGAGCVAVARILESLGERYGPDLLHNRLRDNNPLLGRDVSLLINAFSKWPEDKAC
RMGVQLLAGVVAREKEALLSPVEYQPQALARIFNGVSKWPDDPHCQQAAEVLAEALWQRREALVDARDFK
PQELAMCLNGLSKFTTDACEKAAIAAADAVIWRHAELRDPKAFTPQNLSMVLNGLSKWPHREPARLAAAE
VADALWHRRREMADTGQFNAQDVSNCLNGLSKWPKEARCRKAATALAEALLLHRDARGDLPHFLPMHLSS
CLNGLSKWPEEESCRRAAITLAGALLQRRNDLSDPEQFSAQHLSNALHGLSKWPEEDACRKVSLAVAGAL
AQRLGTPAGGDAFTPQQLSNCISGASKWPEEPPCRLAAVALATTLLRRSQALRDPDQFTVQALSNCLNGL
SKWPAEDSCRKAALAVVGALKQRWSTLDTSDPLLPLLLSACLNGVSKWPEEDLCRQAALMVVETLLQHRG
ALADPKQFTPQQLSNCLNGVSKWAEAPRCREAALAVANALLQGWDALSASDQLTPQRLANSLNGVSRWLQ
DEAARGVAIRIIGVLGSGGQPFGTFTMAQLAQLANGTARFIQDADKADESANVDTLQGEASVEWAQARLR
ELAAHLDSRPDRLAQADTRNVALIFKALANTQLYDGLRLLAHQGLTRLATLYGDTAFRTDNLEALASLAA
GLLPVTRAPELKDYRADALRLLERIHPAVDRKVRLYLDARLASADPSQPAAAKVPLSLRIRRDGEAFGTR
RPGLSFFLLLKAYGVVAERWRRHHVPDIPSPAQTRREALKAWVAQILERTRDVIETDLDEMSWNLIAQIE
AGDQLLDAVDLKLHRDLDRIMAAHPPTLLDVGAVRRELRGLSAVRDVMGSDAGAAAIEFIDLSGRDIAPR
QTDATRDAAASQYSFFTRLTGGRLPLLEVQLPAKPSTFMLTRVIQRGGDLLRMDLFGGSHLKPTKARISD
LLRGDGAKQETKRYGRIPAVRLADTAPDAALMKDVIRKLNPQREDWFRMQRALLEVVPRDHVVEGPIRLA
LLPDRLQGSAPAFALRTPEGDAIKLVSDDGCGFIRESLACRIPVIRQAMRHREALADESQRMSLLPPQAT
HHFPRDADAIEEVREHLRASLRDNPALWVDHPDGTRTIKTHQLYDALAGALILGTQGTAVPSGDDKVYLP
RDKSKVFDAKGGPVLLGKAPYYDKANLMPVAAERIRTCQQGDATALFLDNAFAFQYSYTAWDESGGHATG
DDDAPMLHGKGVTIVVPDALWPQDNDAQWVWSTEDIKVHSTWTEGRRRDRLAPRMDTVGSLRVKEVFPPG
SLIALPISELRKRDADCDGDKVFLYAGLPKMAQAVTRFFDDRERRIGKLGSFKPPKTAHGVLDAEGRYQA
GRAAEVLSALRGQELVGRFSSLQFLFFGQPPALQAALAEHALFGTYEGTERELRHGIRALLQDPREATAQ
QLEDLLHRADIGVQCAAHPVAREVARALRAQLRAIVRETPAAPGTSSPILSPTSSPTAPPPHRDALSDAL
AALFSPLAQAYEAAATPHERLAALVTHYPRARLPHPDTALPAGRPDRPGNAPGGQSGYVPGAPLETLHNL
LTLGVKIGTDAPKAVTQTDLFIEVADHLDVVLRSRPDRIRIMPYTKAGVVQELRHGRFHAQANLQRLQTN
PTLSAGLMEMAIQELLAHGAIEGAPQLLATPRETEARISHCARTLHAAAQLAEPRMTSMIEAAIGGIGIL
RGREKRIKTEGALREKLRVLMHKGHETPEDAAAAMNDTLRYSVVLEPDAFAAGYADIMGNLDRAGLIKTR
VHNAFKPSWEAFKGINVKFIGRDAEGQSVRLEVQFHTDETFDLKTRYHDSYKQDFQLQMEGASIEQRLAC
TAEARQACKNVITPAGCERIEHWRSDPPLVKKPRLATQAARLPGAAAGKRDDAVAAHIERLQREAGRIER
EVGPLLRKLQLQVIEQHSVAKKAKSIDRKIRRVSLMNGIPLEQAADRVRDAMRWVVRLPHGTFGAQAQEA
LQALKTNGLRITRVNNGFATKDSTYAGLNVKLQTRQGLDFEIQFHTADSLYTKQRTHKLYRQWQDKEVER
TQASDPAKQRALQQANAERLARLRTYAATVPLPVGAEAIPSFDDAPRRRTRQSLPGEPSAGRHPREVPAS
DRDAASAASASTRPSAQRADVALNT
>SKWP5
MGCIISKSGVSSPANLDSPLEPQAPGHTASAPKPLPVGRRSPIQSELRSKLSQAPHSSQPPLLKPPVKLT
PAFQEKLKSPQETVPKTHEAGGSAKAAPNASDVKPVVVLDWDDCLRYEKGMNYQLVHNALVIAARMHAQS
LPELAEAVDRLHARMQRGEQPGDGDPLIMKSQEDCENYLAANSGIYKRGLVQDFVRTMLPDIDSSMAEAI
TDAAYTQCALEYNRLMAAPDQKESWRQDLPFPDVRIALMPGARELLDTSRAEGSPVLLISNRAHSDLQKE
VRYLGMQQDFDVVSGAPTITDKKSKTTPSPMPQTLEQQLIAALKGDDDGALRTALEAASPYAHPNTTSVK
QTDHKPRDTRLLNGLERLSVPSDAPIVLYGDQESDISQAATLAAAGRHVEGVLIDPGRDDVGQQIGIQGI
PTRVIGSLTDADAPWKTAAASRASLPSALAPIPQALRPGSAGPVQDGHLFSVTRSVPFILSRPGQAAPSL
PVAAGGGVVYSRDKQALGGSDVWMVAWMDGNEHLVKTGLPRSLLGQIVSCWATGQEADGDKRVGYLIGIW
ARLSGNDENKDVLETQLKTALRTFIQSENGSALFEKSKSEALDLADVSAIHRALTEACPELKNPLGMPAL
FELVNGAASQALANALQRTYLPEDQVPDATLLVSHDNVLLASRLLPDAVPMDDFLTRSFLPQGVSLQDAK
LAAARIKANPEGDSAELRSARELIARLCDPQQLEAGRAGLTQALAAQGMDGFFASVLARLTIGENHKDLG
PDNMLLVRGADGRNKAVNIDVTGFWEPRHGGVPTGENEQPQLGWSEVLAHPERAADILLAPTVLSGRYAR
GFEAVHDVVVDVLRNTLREQATPEATSVRAWYAAQDEGQLLASMSELQHALRDAAQLGWMCDAETLEKGF
GRHASFIRDVVGQAKEAQHAA
>RipZ
MPRFPNRSIPTALKPSATPVADTAPQTGSPELNPAAPPAQARPPRSARGTLTDRLKQLVHIKHVPQKPAI
SVDSWDEHATFKICEQWRESQARQPSIPGLARLAALNFERAQADSIPEDKQAQRRLPPDKASETAYNEAM
IETFLKAVGIEDKEVTATLESFKKAGTGGLHRQPVTIASTVGGAVSTAQYAASAHVIAKTTLSGLQLLQT
LLTTQLAFDSANLRFRNAGTEEVMPLGRADTAPSAKIGPNVIRASGRLAWDLRKISANVNTMEKAQAALE
QAHAAHETAQAAIRAGREELNTAQQALAALPTELGTPKAKLFQHLQVGTDITHAKEHIKQAQQKIEQGQE
DARQAQEGIRAAGETLTIAYAKFCLRNELKSDYKTASESTKIEYHGNKYFLGLSVASGAANMTATVLGIL
TPVVVSASVTTGVTAAATALAAVMYVGYQLSTGPSRDGEAKAKRAIVALAKSLDLLAGNATKQQKARAAA
YRTYVAEKRFWKKPEVRQNAKAKLIATLDEIARKDTTEHDLDPLKNWLDYAAHDAAVKAAGDDLEAVRNL
EETFSQAHGAQFNTKTVTDGWKTPERMRFDSMGRLLLGKLSQSFAALHKFNVESGRAAAGESGPQAHART
QIRAGKVADIKAGLHDWIRFEQAQSQMKAALKEKDPDQAHATLRDAAQALAAIRDPDAQALFSRDGRKQV
EATELAKSMTIGERERYTVTNAGPATLAAVVNIGGAAASLGLNVEKAVAASHGISMPAQFGDQNDARTLA
QGSAPVTAPYVAAERARFQKTRMAKTVETLARKGDPVTLKLDLPADHATALDVGNPDIHQTLDQLLEQLE
GLHDIPDEIALSIGGKKLASGKLSGTTGYLNWRYDKAPAPTKAKFQMRKMGMVADTLAISVATPFAQSIA
QVPLSMTRAAVNRGNAMSVNVRDQLTRLAGQPTDSQRSPEQPTPVQHQPGTQPVPTAVQPVSPRNAASPV
PAQPEPRQPASIRVPGEFAPRATRLALSEIPMLGGEAPAEASAAPTSAAFQPRPEDATHAEALAQQRDML
VGGQHADTAHQWFNARGIVAAPNSGATGMDCLIIALLQHASGRYDAAAEPLLAEQARHYREALSQAHPEI
QRDDRMLYDDEPAIRTLLQMLNERYRVSMDLQLVLPMPNGPVRLPGKGAGDHPVGIVLFGNHFQALHMPR
QDAGQQSGRFDKHAGRTTPPATADAEPLPVTAVDQTSAQSGATGAVLHGVQGPTSEIEPQQAQEDSDDDK
FFSPRSSLSDVAFDSEPEDETPHAGHHDRTGVDQPAHPEPPQQRTAAGKSTPQPTATSPIREQAQPTEHL
GTGTTKGTQRTAGAGSVYSAEELAHLKTLPQAVAHRKRTEKTGLMSKLFGRKHHKPQQPPAPQIRRQDLP
PTGAQQQSPGTGTVEGAQRGTHVDGASSVEDLAHLKTLPQAVAHSKRTEKTNRWPKLFRRETAQTKPDVK
QPAAPTDPSAPSKRR
>RipA1
MKRISTGALSGATAPPGPRSGDDASSSKKTSLPTKRADAPLARLTGRNPANAPRPAGPLGSRLAPLPPRT
ILPDPPPTPAAAGWNPISRLKAEELADIPETVIETLTNDIRELRNEVKDKGLDYVPVFGYLSLRYKNSHE
LGKNNQDEVCEGKDWLPATLRGHDLDYVMSTQYRGHHQHPGVVAGLSRSEGKSMEGIILKLPVANAEELL
ARVIRRELLDENDLIHPRARRVQPHAIGQSTPTATGQAAPTSPGKPRSNLMYTSAVRPVTLPDGVTTVKA
LVFVTNPDSAKSLATVFKDSGGVSAEQLAYFMTSKGNLGGSSIDYWKRFVAICEQAGTPVPPMVLQAIAL
AEQCDPANADDVLLKLKGAATPRRVWHERKPELQAGRDGGQTGVPPGAQPKPS
>RipAQ
MRRFTMSKRSLRFPSILTRHTTQPARDATVAGTATPAPAPRRQRQGIFRGLLSVGKRRSADGPPSTGTQP
GSPPRITAANPSLSRKASRSSLPETPSATKSGVARQAPKPRASDGPSSSGPGTASLPRTDSGRIDADVLA
ASADLSDAGWGIRALRDARLNAAKEGDAETAVAAIEPQPGPVSEIEEVPVPDTSARVPMALSTKPARGTA
VMPLNRQTPSPPGTSPIRPTPGINRMPSGLKFDGTHEPSTLMRSLDDKTLSAITEALGLGPLDSATQARD
AQIDRAGRRLRNAIIEEAALPPAGTARKLAFYQGLEPGTRGQLGLAAVSADCVISERQKLDKHGEPKHLL
RVQFHKSIDRSEYTLASQPGSPNHAAVQNVAQQLAEALGPQYRKDGRQYAIEFVGAMGHKGSSADVFIEH
FAKHAKVKPRRIESTPSTINDAHLRNAEVFRALSPEQMNKLARAADISHLSLREETSTRSDDTVRHDLRL
FFGGSENILRDYEQAAVSAVGKVGPVLGAARKAAQIIAQAVEQLQREGHEVRFESIGGVSMGGASAQVFA
AALQSRLQFPTPTPLVLLDPQLLNNTQARHATKGGVHDYDFGGSRGVAITLDYPAVPRKSLMGRMKGLGY
QSPGLVRIKLALQDGDSVKRLSSGEWVDQPPKPYGPPLTGYHGDLALYTKALLRFTSKPKPKEAGDAG
>RipX
MPVGKIQNSSNIQDLQTLNTNNSQQSGQSVQDLLKQVEQDVMNMIAAIVQKAAQALGGNNANNNGNAPAK
DGNANANGNDPTKSQGPQSANKTGNVDDSQNQDPMQALMQLLEDLVKLLKAALHMQQPGGDQGKGVGGAD
GAKGAGGQGGLAGALQEIEQILNQLGGGGAGGAAGAGGAGGGNGAGGAGGAGGANGPQKTGDTNGPSDAN
SVDDGSDQGGITGMLQKLMKILESLIKMLQQNQGGLGGGNQAPGNPNGPGNPNGPGNTSPPPGSNQPAGF
DGRPAVQREQSAIPDRERGAGHRPDPASRCWQRRTAASKPPRRRRNGRDGQP
>RipAB
MSHSKIRSGGSSGGIGNDFPSTKVPVPSTPTQQPSQLNDLLNRGVGNAMNNAGFGSKTSQTWNPDNPIVS
LKSRSSSGRKPDTGGDTKPESTSGGKRKRDEETDPNNEADGKKKKKKRDDEDNASQNGAGSPTGQSGSTP
EDALMNIVLQRTIQRQTQTRQKMQEAMKIKDEDD
>RipAC
MPIIPRSLNIFHRPSRTSSTEPQSGARTPPNASPLNEGQTRAPRRRGLLGRALPSWGTRANAQTGSSPEG
SSRPLIGAAGSLTAPSTPQHPHATGGTLSVPSSPLHNHEVRYVKEFVDHTGLSDWSSQMFSQYRERSRQL
GLANDFEQVRVYSRLKQAAGNLRSAVRMRSDSIQLNRLPIAALPDLTFDIAHLKKLATEDCDLHELQPEI
ENLFLLETLSLKGAKNLKALPDAVGRLPALSELTLRETGIKTLPPMGEASALQRLTIDNSPLEKLPTGFT
ALPQLVNLSLSDTKLRELPSSFGNLSALKTLSLQGNPKLESLPQSFGQLSGLQALTLTDNHIRALPSMRG
ASSLQTMTVAEAALEKLPADFSTLGNLAHLSLSDTKLRELPADIGNLQALKTLTLRNNEKLGALPASIKQ
LPHLEELTLSGNRFRELPSLNGASGLKTLTVENTSLASLPADFDALRKHLTQLTLSNTQLLELPASVGAL
SRLTSLTLTKNARLEALPDDSVRRLKNVQMIDLSDCPRLRTLPQSIGALSNLRTLDLSGCTSLTLKDLPH
SVLFPHAKLTVTYPKHLHNDVRDARLKHDPRARLLKNDMERKRDEMDDAIFDTQPAMNEGQIMSVAFHIK
RGDDRLEDIRRNAKEALPTPASNDSPLMQRALGRALHLMTSHEEFRDLRDAARSLPPVLQQELADLLPAG
DGRNLVQEIGAGAYGVRGTTAIQDMLPKLANQIARDPEIMALREHATQYPRSNPSDVVAAKLAPLIRPLW
ENARALAPMPREVQRRLGDLLAAPEGRQLVQQISETAYSKRTGNPALRNQLAVLAAQVETDPRVIKVKSF
MDRHDLLSPQQKAESIAQTLTLIVQELWDKAQAQAKKQGKAPMAESSGQR
>HolPsyAE
MQIKTASHSPNAHPHDPVAGDGSSPADRSIEIEAGHGSGTVRPADGTQARACPSPASETTVCLADLLSIS
SQRPSRPEVIPAIVQAGGDEGVPDVLPQPARSGASQPRLANPGEARDVESRLLMRDCSSRIAAFLGNLSV
VQELRQFDDSAFVGKLRNELVTEPGCAEPKTLLAAIGEKVAELWSHLDKKASTPEEAEFLAEARRYLEPV
LTSLETDIHTLQHDASAAKRIYQGALTLLLYPLPLATLFTQKTGTYAAFNIASYTYTAIQLVSLMRRPTT
DAKLFMKHAINRHSLVFFISLIYAVPTFYAKASPLQRNAGFTAGAAVAQGTMMFGLRLGQNLMDSMRLRF
NGAFNRRRDLPDGFRDAIEGVVGDLRTGLSNVNRSVGEFQQDRRITPHMDRQLTFFKQDLSRVVTGLERL
LATGTRKETPVAARDDAPGSLEAVRRTLEASFANNPDLKGKLALATVAFAVLGSNIALMRNNGLALPDFI
ADAVVSSTFLLSEALSPHVTHAGMNDSVSDTVGGMTIGLPFSVAAVMSSYMDDPRANPSGFIAGTVGYTA
AYLLFGRVAGDVLSKGLMATSGALGWGQQQAIRLGRSAMALGFELVAGHSSPAAADVHDVAGVEMAGVPH
EPLFFSPSQRASAERTLVGTLEQIGDEWHDARDEWEGESEATAGRDAPWVDAPAELPMQPAPQSE
>XopN
MTDAATASSTRRNVMKPAASATPLNRTAPALPAGIHEIEEEASAHASPSHSPAQSEGALTMLSRRPSKRG
KETADVTASAAQSASHLQSVELQVSQPAVSPNTGNASLVRLKEQLAADNLRPVEPELAAELINKTRPMKL
ADATGPQERAATHADLLGRIRETDAMAWYRAQGLSENEIANLRRSALLSGMPNPTGSFLNNAMQYIVSPW
INYATHQPWAGAGFGFATAAIAAPMNAAQQSAVVSLCESIREHGGHVIVPDKKQINDKHWLPALAKALES
HIAEFSGCCDRFRALKDAADQNPAAQPTADFIAAAHQVLQAETRLHQAQHDFVMTQGAHERQWMGNRWQA
VPRILRSPLSGTLGLLSKTGAMRALSPTAQTVGALLMSAVQHVAAGFDEQAKQDYNNKLNLLYADVLTDT
GKAKLARGEPVAAEEIDQGKLRKLIQSPTQALVKRITSGLVAMEKELKAQVAAPRSPQVTTGDDDLDLEA
GHGAGPAKALKLLSQDLKALREGRLDELDPDGVAATLLLGAEKSVVSDQLIGDIIKKYTSREFSAQTAQR
IGQMFHLGVLGSAASSVIGKASSAARGGTRNVPIPQALAISALSGGMAAVGALNQHTAITVKNNRREGDT
DIGLKQQVLRGVMGGANEALSQRRATKASQAINALVQRSDVEALLSRAKALTQRSGATSSATHASPALTL
PEAVEQLRPGVASASQSHEVIVQIGEEDRALPPA
>XopX
MAEASSNETAPAATPAPSTETGLLARARSALATGTQHAITGLSQAAHGLWSISDLRTMLESQAHDPAFLQ
MVRQLDQEQAAPHSLARLSAAITQLRGAISNPENGLEERFRNAFLSDIKAVEDALHPLEHGTPATGRALK
ALLNLANAWPLLVPSPFMANQAKTFSYSLALAARGVLMLSASALRSTADGLPIPLIGGGQFGRDANELHL
YAYLLNGLFLPLEITKKAGNEAVRHQAEAVENNMGFGAAAATACAAIMVTPFLWSSISALGNRARDQASR
LHASAAHQLGFTNYAQRTRAGMTPGQISAELRTQLDQIAAVLLDGRDAFQQVRRDFTGPGQGHELTRTLN
AQCTQLLETVDRCCQRLSTVLQHGQGPGPGRSESIPRQLSNNDIASKLSLALLGTAVSGSAIYLIQPDRI
GTVDTLADTAVVTTVMLQSAFNKNANRQDTMERFKAMCGGSMVIAMALTAEKLAKTFADRSLIEASSASP
YYAGAIMSLMAMTMPGPVANATESAMNWGGRQISRLFTGPDGRQLATTVASTPEELQETTHRTLQYLLQL
SPQHLQAYEEHLAPDAALQAIQDASAAARPNTSGVTITEIEEDGSVAVPIAATSQNSPPHLSTSDDATAD
RPSTLH
>XopQ
MTPAQRSMLAELGVADTPVLTPTEAAVLRELRLHRPQLPLDTLLFTDPNKDPDDVVTYTIAKQLQADGFL
RLTDVVVTLGDADMRSQRAQLAKGVFDRLALPDVRVARGQDYPMTSTQAREHSKFLAEGAALRAAPDAVH
TDGVRAMCERLATSPHKLGMVVIAGMTDASALLAEAGDLVREKVASITIMGGIDPARDADGLVQPDTRAY
NNATDIHAARALYRRAQQLGIPLRILTKEAAYKAAVPPAFYEGIARNGHPVGEYLRDVQKNALKGLWEGI
QANLIPGLDTAWFFRTFVAAQPQDPVAADQQGALSFDAIWPQVTKLNLYDPLTLLAALPGTARLLFQPTP
LHREGASPVEHVGHAEVVRPEKARLLLSALAKAALVQQDEGEHAR
>XopF1
MSQVQEINAPAVPAAAATYAERSTAAAAEVKAQLRARLDALPFAAPSKEQTALQASYLEWADARVQERIT
AFGPDAGYQAVGDMKTAGTKAALPIAYQCLRSFIIGAMRNPVGLATGAAYAARRPIGAEELSTVMVSGVA
AGSASYISDTLLIPAMDRRTRVANMPKFQAVDPKILAPDPPPVILEVTAEGKRFTRPGDNDAPTLAELKA
QTYDRRLEITQLQSNLDDKSLNTLLLKPVINGIFNAARRTGGNPDLLTPAGQLGFSALAIGGAGIVQKTL
LETGKAVARTGQMSVPDLVGGEQRLNLFALALPDKERRPAQWSDAVHFPPRYLLDTGKEALALARQGINS
ANAIATTTRDLLTRHMLSNVISSFASMGAARIITAPLRGGSHTRVAGEAANSRAVVAQQAVQTLFNDTLW
NALKAKNGTNTSQAARLDNERAVLAAKHQRTIEQTIEALAEPVGQAIATLSDQTRAMEEGMRVAPGAWLR
GQTLRTALQALLKEIRAQSVSIATIDAVRTALREEGGQTSRAVPPDAATHALDGQLQTLKRALHDSEELR
QWQSGRA
>SrfA
MGASDYERRQALQHLTACQQDLQAISASASGAANPAMRLFGALLGKSLQFPNQQYVYLVNGKPVITFWGF
VDAQERNRDDALACLRDSLEESLPTVLVEPPPEPVTIPAASEPEPVIAPEPEIVTPPVQESAVQAPEPTP
TATARRRPFRLWYLLPTLAVAAAAATAVILHLPQSEPVTVTQPVAQNTPAPAPVTATKPPAVVASAEKLS
ATLPQKPAAVVANASTAAAPTSAAPAPSSTLSNVVVPAVPAKPDDLVVTPDAVRDGQVQVIDGRWRVDIE
QIKTPTGKPPVMRFQFNKGKGIVQISQGNTTCKADVTAAMTSAGNLVIESRFTARCADKSRYRMPLLVCH
SSIGAAVCEAQYSADRVYPITIKRESK
>SrfB
MLAPLIDDKQKISLIENSGVQFLDFGLQLSAPQARRQFVRQTANGPLLRLNVDGNSGKFLLYPQDGGAPE
VVRPETDIALSDSLTLLEACWLPLPMLRCASGRRFIGGPENWARMRLVALDKPDSTGNTHRVTLAFDTRC
VADEDGGEQLGLTPSDAQNGVTFALAWHNYELGEFLDHTWVDGWLRESFTDRVADRREQAISQALREFEY
QAHYLNLLELLGEQLNLTEIHIQAATLQTPAVNVDIILDVGNSHTCGILVEDHPEESNGLKQTYELQMRD
LSQPHRVYNELFDSRLEFAEARFGKANFSLESGREQAFMWPSLTRVGREASRLALQRAGLEGSTGLSSPR
RYLWDEARYQPGWRFNQQSPQGEPQACAAPFTSLMNDEGQPLYALPVDERLPVFSAHYSRSSLMTFMLCE
LLAQALMQMNSAAQRQRMPQSHAPRQLRHVILTLPSAMPKPEREIFRRRMQEAIALVWKAEGWHPADEDF
TEQSQAQSSKPVPDVQMEWDEATCGQMVWLFNETQVNFAGRAEDFFSSMARPDRPREADELPGKSLRIAS
IDIGGGTTDLAITQYRLDDGQGNNVKITPRLLFREGFKVAGDDILLDVIQLWILPALQQSLQKAGLTLAE
PLINKLFGHDSRMDGQATLRQQATLQLFIPLAQAVLERYENWDPLESHAEINALFGELVDQRPADAVLAF
VNGEIQRELGGNSRFDLLEVPLVVSMAQLHGEFMQHRMAIIPALRSMCEVVSLYQCDVLLLTGRPSRFPG
IQALVRHLQPLPGSRILSLEGYHTSDWYPFNKHGRIDNPKSTAAVGAMLCLLALDLRLSSFWFRAGDFEP
YSTIRYLGMLDENQALTDENLCYSEIDLDDQQFSLDRKTSFRIRGNVCLGFRQLDNERWPASPLYSLTLN
DAALARKVAGESVLRVKLAVKAGPGAPGPENLVLSEAKLDDGTRVPLEHLSLKLNTLSATGNANAQYWID
SGSVCKR
>SipB
MEIIRQVAWPAILEEATQEPVDQHQAGMEAGDVELKKQTAQAKRLGNAELKDHPQLNSVKGALQTLQPDQ
LLKLLKSTINTVNDNTPRTNLDNKDIPQLKSPASRGPATAKSGSAVKLSASARATALLGKVMQLTNKTSM
SNLLAQLQGINAMMDGAANAYSEMAAQLEQQGTQWATDADALKAAQQQADALSQDVGKAQSALDDAQRKS
AALEAEAAKQARVSEELQGKIDAAKTAVNAAQANLTQVTTAYNNFANKTLNPAIATEKSSRSALDATQAK
SQKMVDSFNPQQQSTIEQRRKEADAESKTLTFLMALMAQLINKSSSEDLQTSAELKQKLAEAAAKDAEKK
AKEYEEEVRKAEEMQKTMGCIGKVLGWIVTALSFAAAAFTGGASLALAAVGLALAIGDEISQAVTGRSFM
ADAMQPLMDAIVKPLMEMMGKIFSAILQSFGIDKDTADMVGQILGAIAAAAILVAGVMVAGSVMSKVFGT
VMKKIGVDVAEKASKTMANNVAVEVEKEVVKDVTKNVVRTAVKEVAEEVAQEVAEKATKSTMQKLMDSAI
GQVIKRLSKGFGRSLGADELQMAKVSNYSQKAMVGLSVVNTSSQAAVGIVTASMLLEAAKIRAEMMKDAA
LQDLLNEMMNRAIDSFTHRMESVSEIVRNISTVAENQAQAGKYITKQMKAVAG
>XopB
MQLQRIDPGEMLRKALSKAKIFRDVIGSNEGPQGQRGATSKVVPEQKVKLSLAAMKSAREGLQAVADLKV
QGRLQSKAAVEHEHALLTLLGTSAAVGYAARDELLEDKWMQQFDIIQPIEPAIGATIVQAELHNSDVERQ
QTEEWQGYLSEIEQYRGAMDELLRRMKAPDTHKKIRENVSAMVPLIRTNLGFCHETMQSIRSLLVDIHRL
QLERQVEAKGMPEVMARLHELDEAKNYRGDDVAAAFSALSQVVIESICPSEAGVALTPQVVAQHKDVLED
YAEHFGRIGLKLCVDVAALIENDCDDHIWRSMLDLAQALTDYRQCVLDLTSSVVAGKREVVTSPSATIEQ
LPVPRASPRPARKHRKPVNRAAEESSLVPAPPAILSDKRTLAQKQADALLKSIPLERSMVNELDADFMLI
AKMLGRDTSSVGSMMHRSGQDAAIAFTFVRASVRDWFARDRLLQTKAKLSPEDDRVAQLTERLQLVDMIE
QRVRIREADALKSDPQPRSPHLSRLLKMSEVARVTSPIRLPSDHDNGDRGTLFEIRIDHAPLSNGKRPAP
WFVHLHTAEPVTADALPTLGYKAFNAVHLKTAREKNLGKRWEMLMRALGHADAKVHRSTIDSALLASLLH
MRSGVKPHSDSSQTSSGACISLP
>HopA1_Psy_61
MNPIHARFSSVEALRHSNVDIQAIKSEGQLEVNGKRYEIRAAADGSIAVLRPDQQSKADKFFKGAAHLIGGQSQRAQIAQVLNEKAAAVPRLDRMLGRRFDLEKGGSSAVGAAIKAADSRLTSKQTFASFQQWAEKAEALGRYRNRYLHDLQEGHARHNAYECGRVKNITWKRYRLSITRKTLSYAPQIHDDREEEELDLGRYIAEDRNARTGFFRMVPKDQRAPETNSGRLTIGVEPKYGAQLALAMATLMDKHKSVTQGKVVGPAKYGQQTDSAILYINGDLAKAVKLGEKLKKLSGIPPEGFVEHTPLSMQSTGLGLSYAESVEGQPSSHGQARTHVIMDALKGQGPMENRLKMALAERGYDPENPALRARN
>HopA1_Pst_DC3000
MNPIQSRFSSVQELRRSNVDIPALKANGQLEVDGKRYEIRAADDGTISVLRPEQQSKAKSFFKGASQLIGGSSQRAQIAQALNEKVASARTVLHQSAMTGGRLDTLERGESSSATTAIKPTAKQAAQSTFNSFHEWAKQAEAMRNPSRMDIYKIYKQDAPHSHPMSDEQQEEFLHTLKALNGKNGIEVRTQDHDSVRNKKDRNLDKYIAESPDAKRFFYRIIPKHERREDKNQGRLTIGVQPQYATQLTRAMATLIGKESAITHGKVIGPACHGQMTDSAVLYINGDVAKAEKLGEKLKQMSGIPLDAFVEHTPLSMQSLSKGLSYAESILGDTRGHGMSRAEVISDALRMDGMPFLARLKLSLSANGYDPDNPALRNTK
>HopA1_Psy_226
MNPIHARFSSVEALRHSNVDIQAIKSEGQLEVNGKRYEIRAAADGSIAVLRPDQQSKADKFFKGAAHLIGGQSQRAQIAQVLNEKAAAVPRLDRMLGRRFDLEKGGSSAVGAAIKAADSRLTSKQTFASFQQWAEKAEALGRDTEIGIYMIYKRDTPDTTPMNAAEQEHYLETLQALDNKKNLIIRPQIHDDREEEELDLGRYIAEDRNARTGFFRMVPKDQRAPETNSGRLTIGVEPKYGAQLALAMATLMDKHKSVTQGKVVGPAKYGQQTDSAILYINGDLAKAVKLGEKLKKLSGIPPEGFVEHTPLSMQSTGLGLSYAESVEGQPSSHGQARTHVIMDALKGQGPMENRLKMALAERGYDPENPALRARN
>HopA2_Psy_464
MNPIQTRFSNVEALRHSEVDVQELKAHGQIEVGGKCYDIRAAANNDLTVQRSDKQMAMSKFFKKAGLSGSSGSQSDQIAQVLNDKRGSSVPRLMRQGQTHLGRMQFNIEEGQGSSAATSVQNSRLPNGRLVNSSILQWAEKAKANGSTSSSALYQIYAKELPRVELLPRTEHRACLAHMYKLNGKDGISIWPQFLDGVRGLQLKHDTKVFMMNNPKAADEFYKIERSGTQFPDEAVKARLTINVKPQFQKAMVDALTAERHDIITAKVAGPAKIGTITDAAVFYVSGDFSAAQTLAKELQALLPDDAFINHTPAGMQSMGKGLCYAERTPQDRTSHGMSRASIIESALADTSRSSLEKKLRNAFKSAGYNPDNPAFRLE
>HopA2_Psy_BK034
MNPIQTRFSNVEALRHSEVDVQELKAHGQIEVGGKCYDIRAAANNDLTVQRSDKQMAMSKFFKKAGLSGSSGSQSDQIAQVLNDKRGSSVPRLIRQGQTHLGRMQFNIEEGQGSSAATSVQNSRLPNGRLVNSSILQWAEKAKANGSTSTSALYQIYAKELPRVELLPRTEHRACLAHMYKLNGKDGISIWPQFLDGVRGLQLKHDTKVFMMNNPKAADEFYKIERSGTQFPDEAVKARLTINVKPQFQKAMVDALTAERHDIITAKVAGPAKIGTITDAAVFYVSGDFSAAQTLAKELQALLPDDAFINHTPAGMQSMGKGLCYAERTPQDRTSHGMSRASIIESALADTSRSSLEKKLRNAFKSAGYNPDNPAFRLE
>HopA2_Psy_PDDCC3907
MNPIQTRFSNVEALRHSEVDVQELKAHGQIEVGGKCYDIRAAANNDLTVQRSDKQMAMSKFFKKAGLSGSSGSQSDQIAQVLNDKRGSSVPRLIRQGQTHLGRMQFNIEEGQGSSAATSVQNSRLPNGRLVNSSILQWAEKAKANGSTSTSALYQIYAKELPRVELLPRTEHRACLAHMYKLNGKDGISIWPQFLDGVRGLQLKHDTKVFMMNNPKAADEFYKIERSGTQFPDEAVKARLTINVKPQFQKAMVDALTAERHDIITAKVAGPAKIGTITDAAVFYVSGDFSAAQTLVKELQALLPDDAFINHTPAGMQSMGKGLCYAERTPQDRTSHGMSRASIIESALADTSRSSLEKKLRNAFKSAGYNPDNPAFRLE
>HopA2_Paf_B143
MNPIQTRFSNVEALRHSEVDVQELKAHGQIEVGGKCYDIRAAANNDLTVQRSDKQMAMSKFFKKAGLSGSSGSQSDQIAQVLNDKRGSSVPRLIRQGQTHLGRMQFNIEEGQGSSAATSVQNSRLPNGRLVNSSILQWVEKAKANGSTSTSALYQIYAKELPRVELLPRTEHRACLAHMYKLNGKDGISIWPQFLDGVRGLQLKHDTKVFMMNNPKAADEFYKIERSGTQFPDEAVKARLTINVKPQFQKAMVDAAVRLTAERHDIITAKVAGPAKIGTITDAAVFYVSGDFSAAQTLAKELQALLPDDAFINHTPAGMQSMGKGLCYAERTPQDRTSHGMSRASIIESALADTSRSSLEKKLRNAFKSAGYNPDNPAFRLE
>HopA2_Psy_B-301D
MNPIQTRFSNVEALRHSEVDVQELKAHGQIEVGGKCYDIRAAANNDLTVQRSDKQMAMSKFFKKAGLSGSSGSQSDQIAQVLNDKRGSSVPRLIRQGQTHLGRMQFNIEEGQGSSAATSVQNSRLPNGRLVNSSILQWAEKAKANGSTSTSALYQIYAKELPRVELLPRTEHRACLAHMYKLNGKDGISIWPQFLDGVRGLQLKHDTKVFMMNNPKAADEFYKIERSGTQFPDEAVKARLTINVKPQFQKAMVDAAVRLTAERHDIITAKVAGPAKIGTITDAAVFYVSGDFSAAQTLVKELQALLPDDAFINHTPAGMQSMGKGLCYAERTPQDRTSHGMSRASIIESALADTSRSSLEKKLRNAFKSAGYNPDNPAFRLE
>HopA2_Psy_B6
MNPIQTRFSNVEALRHSEVDVQELKAHGQIEVGGKCYDIRAAANNDLTVQRSDKQMAMSKFFKKAGLSGSSGSQSDQIAQVLNDKRGSSVSRLIRQGQTHLGRMQFNIEEGQGSSAATSVQNSRLPNGRLVNSSILQWAEKAKANGSTSSSALYQIYAKELPRVELLPRTEHRACLAHMYKLNGKDGISIWPQFLDGVRGLQLKHDTKVFMMNNPKAADEFYKIERSGTQFPDEAVKARLTINVKPQFQKAMVDAAVRLTAERHDIITAKVAGPAKIGTITDAAVFYVSGDFSAAQTLAKELQALLPDDAFINHTPAGMQSMGKGLCYAERTPQDRTSHGMSRASIIESALADTSRSSLEKKLRNAFKSAGYNPDNPAFRLE
>HopA2_Psy_B5
MNPIQTRFSNVEALRHSEVDVQELKAHGQIEVGGKCYDIRAAANNDLTVQRSDKQMAMSKFFKKAGLSGSSGSQSDQIAQVLNDKRGSSVSRLIRQGQTHLGRMQFNIEEGQGSSAATSVQNSRLPNGRLVNSSILQWAEKAKANGSTSSSALYQIYAKELPRVELLPRTEHRACLAHMYKLNGKDGISIWPQFLDGVRGLQLKHDTKVFMMNNPKAADEFYKIERSGTQFPDEAVKARLTINVKPQFQKAMVDAAVRLTAERHDIITAKVAGPAKIGTITDAAVFYVSGDFSAAQTLAKELQALLPDDAFINHTPAGMQSMGKGLCYAERTPQDRTSHGMSRASIIESALADTSRSSLEKKLRNAFKSAGYNPDNPAFRLE
>HopA2_Psy_5D4198
MNPIQTRFSNVEALRHSEVDVQELKAHGQIEVGGKCYDIRAAANNDLTVQRSDKQMAMSKFFKKAGLSGSSGSQSDQIAQVLNDKRGSSVPRLIRQGQTHLGRMQFNIEEGQGSSAATSVQNSRLPNGRLVNSSILQWAEKAKANGSTSTSALYQIYAKELPRVELLPRTEHRACLAHMYKLNGKDGISIWPQFLDGVRGLQLKHDTKVFMMNNPKAADEFYKIERSGTQFPDEAVKARLTINVKPQFQKAMVDAAVRLTAERHDIITAKVAGPAKIGTITDAAVFYVSGDFSAAQTLVKELQALLPDDAFINHTPAGMQSMGKGLCYAERTPQDRTSHGMSRASIIESALADTSRSSLEKKLRNAFKSAGYNPDNPAFRLE
>HopA2_Pmp_5795 (premature stop in sequence indicated by &)
MNPIQTRFSNVEALRHSEVDVQELKAHGQIEVGGKCYDIRAAANNDLTVQRSDKQMTMSKFFKKAGLSGSSGSQSDQIAQVLNEKRGPAGPRLIRQGQTHLGRMPLNIEEGQGSSATTSVQKSGLPNGRLVNSSILQWAEKAKANGNTSSGALYQIYAKELPRV&LLPRAEHRACLAHMYKQNAKDGISIWPQFLDGVRGVQLKHDTKEFMMNNPKAADEFYKIERSGAQFPDEAVKARLTINVKPQFQKAMVDAAVRLTAERHDIITAKVAGPAKIGTLTDAAVFYVGGDFSSAQTLAKELQALLPEDAFINHTPAGMQSMGKGLCYAERTPQDRTSHGMSRASIIESALADTSMLSLEKKLRNAFKSAGYNPDNPAFRLE
>HopB1_Pto_DC3000
MRPVGGPAPGYYPPTYEAERPTAQAAGNDRARSSQASSSPAASVAPETPMLGDLKRFPAGRYPDMKVENIRLKIEGQEPGGKDGVKHTRRRKPDAAGSSHVHGGQSVASTSASAQSKALQDTNFKASDLAELARWCESPHPYALAPSKAAGKSSQLSANVVSILLQEGKHALEQRLEAQGLKLADVVVSEGRDHLHINLNYLEMDSCLGTSKGLWAPDSNDKKLIAKAARYFDDFNAQKLPELAPLTKMKSKDSLGVMRELLRDAPGLVIGEGHNSTSSKRELINNMKSLKASGVTTLFMEHLCAESHDKALNNYLSAPKGSPMPARLKNYLDLQSQGHQAPEELHTKYNFTTLVEAAKHAGLRVVSLDTTSTYMAPEKAEIKRAQAMNYYAAEKIRLSKPEGKWVAFVGATHATSCDGVPGLAELHGVRSLVIDDLGLKSRATVDINVKNYGGKLNPDVRLSYKV
>HopB1_Ppe_5846
MRPVGGPAPGYYPPTYEAERPTAQAAGNDRARSSQASSSPAASVAPETPMLGDLKRFPAGRYPDMKVENIRLKIEGQEPGGKEGVKHTRRRKPDAAGSSHVHGGQSVASTSASSQSKALQDTNFKASDLAELARWCESPHPYALAPSKAAGKSSQLSANVVSILLQEGKHALEQRLEAQGLKLADVVVSEGRDHLHINLNYLEMDSCLGTSKGLWAPDSNDKKLIARAARYFDDFNAQKLPELAPLTKVKSKDSLGVMRELLRDAPGLVIGEGHNSTSSKRELINNMKSLKASGVTTLFMEHLCAESHDKVLNNYLSAPKGSPIVGAD
>HopB1_Psy_DH105
MRPVGGPAPSYYPPAPEIERSVARSAPKELSQSSQASSSGTSSESADTPKLGKIRHYAAGRYAHLAEAIVNMNVSGHEQAEDKDAGRERKSERKSRAGNSTAVRGKQNAGSSSRSSDSRFKASSLAELASWSENTHSYSMAPASMFKGMPVSAIDRFVSDAKKTLGEGLSEVGVKLDDVIVSQSRQTINVNLNYIEMNEYLGRDQNLWVQPDRNNAGEKLRAKATLYFSDFSAQDKRPLGQLSKLKSKESLGVMRELLSGSPGLVIGEAHSSVASKRELIKNMKSLKADGVTTLYMEHLCADSHGKALDDYLKAPKGSPMPARLKAYLDMQTKGNLGIGKVASEYNFTTLIRAAKDAGLHVVPLDTAKTYETSLEDAETRYKVMNYYAAEKIRLDQPAGKWVAFVGSGHAATCDGVPGLAELHGVRSLIIDDFGTKSRPDININAKKYADKINPDVVLSYKV
>HopC1_Ppi_299A(race 1)
MTIVSGHIGKHPSLTTVQAGSSASVENQMPDPAQFSDGRWKKLPTQLSSITLARFDQNICTNNHGISQRAMCFGLSLSWINMIHAGKDHVTPYASAERMRFLGSFEGVVHARTVHNFYRTEHKFLMEQASANPGVSSGAMAGTESLLQAAELKGLKLQPVLEDKSNSGLPFLIACKQSGRQVSTDEAALSSLCDAIVENKRGVMVIYSQEIAHALGFSVSSDGKRATLFDPNLGEFHTHSKALADTIENISSADGLPLIGVQVFASKIH
>HopC1_Pto_DC3000
MTIVSGHIGKHPSLTTVQAGSSASVENQMPDPAQFSDGRWKKLPTQLSSITLARFDQDICTNNHGISQRAMCFGLSLSWINMIHAGKDHVTPYASAERMRFLGSFEGVVHARTVHNFYRTEHKFLMEQASANPGVSSGAMAGTESLLQAAELKGLKLQPVLEDKSNSGLPFLIACKQSGRQVSTDEAALSSLCDAIVENKRGVMVIYSQEIAHALGFSVSSDGKRATLFDPNLGEFHTHSKALADTIENISSADGLPLIGVQVFASKIH
>HopD1_Pph_1302A(race 4)
MNPLRSIQHNITTPPISGGQPLDAVGPQAQQSHPKRISPSQLSQSAHQALERLSANAEHQRLASLVRNALQDGTFQFQSSNHTQVTYKASICLPADTDTVRTDHLINNELTVQARLNDQSEYDIVSAHLHGSSKAISFDVPSPPPAHGSASSVLSERTHLGMSSVLSQDAVDSSSLETPLVSSPDHSRPPSQPKPVHIGSVRRDSGSLVSDNPVVQALLSFVQADQAFPPQAASIAGVQLEMRSRRDIEQALEELKGAFTVEKAQLMSGGSSSERVDEDVNADIHIPLLLKAIERGAGAFGPGALIEIADGGQISAKAFLASCAPTITSNDDVLSEFINQKLKGDDDLQVRLGAQELLHVATKKEFQLGGLAGSIGVSSILGSAWELGASELLKNAIFGKNFSPSQYALQLAGIDSVPPFIIEAMDSFCVLVIIKGMKGELWSMKDLLPKALKAGAISSAMSFPNNVLQYAGFKSRVADLAANSITTEAAIFGAASGIPPEVKESEELMRAGLFQSMKDGVMAHPGEGMDTKETIERMTRHALDIAPGESTAVKSMGLAAIVGMIPLIASSKATGLVSEQILRIFRNAVFNPIEAIALNALALGGRVNVPGLFDSDNAKHARVAQTILARASQHMEAGDREISAEELHQMLAPRSEFLRHVGSAIVNGMNASFEAIPALVRKLGYGEAPLAERIPYQDLAVPDTSRQPAP
>HopD1_Psv_ITM317
MNPLQSIQHNITTPPISGGQPLDAVGPQAQKSHPKRISPSQLSQSAHQALERLSANAEHQRLASLVRKALQDGTFQFQSSNHTQVTYKASICLPADTDTVRTDLLINNELTVKARLNDQSEYDIVSAHLHGSSKAISFDVPSPPPAHGSASSVLSERTHLVMSRVLSQDAVDSSRLETSLLSSPDHSRPPSQPKPVHLGSVRRESGSLVSDNPVVQALLSFAQADQAFPPQAASIAGVQLEMRPRRDIEKALEEFKGAFTVEKAQLMSGANSSERVDEDVNADIHIPLLLKAIERGAAAFGPNASIGQNSAKAFLASCAPKITSNDDVLSEFINQKLKGDDDLQVRLGAQELLHVATKKEFQLGGLAGSIGVSSILGSAWELGASELLKNAIFGKNFSPSQYALQLAGIDSVPPLIIESMDTMCVLAIIKGMKGEEWSMSDLLPKALKAGAISSVVSFPNNVLQYAGFKSRVGDLAANSVTTEAAIFGAASGIPPEVKESEELMRAGLFQSMKDGVMAHPGEGVDTKKTIERMTRHALDIAPGESTAVKSMGLASIVGMIPLIASNKATGLLSEQVLRIFRSAVFNPIEAIALNALALGGRVNVPGLFDSDNAKHARVVQTILARASQHMEAGDRDISAEELHQMLAPRSEFLRHVGSAIVNGMNASFEAIPALVRKLGYGEAPLAERIPYQDLAVPDTSRQPAP
>HopD1_Pgy_49a/90
MNPLRSIQHNITTPPISGGQPLDAVGPQAQQSHPKRISPSQLSQSAHQALERLSANAEHQRLASLVRNALQDGTFQFQSSNHTQVTYKASICLPADTDTVRTDHLINNELTVQARLNDQSEYDIVSAHLHGSSKAISFDVPSPPPAHGSASSVLSERTHLGMSRVLSQDAVDSSSPLLSSPDHSRPPSQHIGSVRRDSDSLVSDNPVVQALLSFAQADQQFPTQAASIAGVQLEMRPRRDIEKALEEFKGAFTVEKAQLMSGANSSERVDEDVNADIHIPLLLKAIERGAAAFGPNALIGQNSAKAFLASCAPKITSNDDVLSEFINRKLKGDDDLQVRLGAQELLHVATKKEFQLGGLAGSIGVSSILGSAWELGASELLKNAIFGKNFSPSQYALQLAGIDSVPPLMIESMDTMCVLAIIKGMKGEEWSMSDLLPKALKAGAISSVVSFPNNVLQYAGFKSKVGDLAANSMTTEAAIFGAASGIPPEVKESEELMRAGLFQSMKDGVMAHPGEGADTKKTIERMTRHALDIAPGESTAVKSMGLASIVGMIPLIASNKATGLLSEQVLRIFRSTVFNPIEAIALNALALGGRVNVPGLFDSDNAKHARVVQTILARASQHMEAGDRDISAEELHQMLAPRSEFLRHVGSAIVNGMNASFEAIPALVRKLGYGEAPLAERIPYQDLAVPDTSRQPAP
>HopD1_Pto_DC3000
MNPLRSIQHNIATPPISGGQPLDAVGPQAQQSHPKRISPSQLSQSAHQALERLSANAEHQRLASLVRNALQDGTFQFQSSNHTQVTYKASICLPADTDTVRTDHLINNELTVQARLNDQSEYDIVSAHLHGSSKAISFDVPSPPPAHGSASSVLSERTHLGMSRVLSQDAVDSSSLETPLLSSPDHSRPPSQPKPVHIGSVRRDSGSLVSDNPVVQALLSFAQADQAFPPQAASIAGVQLEMRPRRDIEKALEEFKGAFTVVKAQLMSGANSSERVDEDVNADIHIPLLLKAIERGAAAFGPNASIGQNSAKAFLASCAPKITSNDDVLSEFINQKLKGDDDLQVRLGAQELLHVATKKEFQLGGLAGSIGVSSILGSAWELGASELLKNAIFGKNFSPSQYALQLAGIDSVPPLIIESMDTMCVLAIIKGMKGEEWSMSDLLPKALKAGAISSVVSFPNNVLQYAGFKSRVGDLAANSVTTEAAIFGAASGIPPEVKESEELMRAGLFQSMKDGVMAHSGEGVDTKKTIERMTRHALDIAPGESTAVKSMGLASIVGMIPLIASNKATGLLSEQVLRIFRSAVFNPIEAIALNALALGGRVNVPGLFDSDNAKHARVVQTILARASQHMEAGDRDISAEELHQMLAPRSEFLRHVGSAIVNGMNASFEAIPALVRKLGYGEAPLAERIPYQDLAVPDTSRQPAP
>HopD1_Psp_1448A
MNPLRSIQHNITTPPISGGQPLDAVGPQAQQSHPKRISPSQLSQSAHQALERLSANAEHQRLASLVRNALQDGTFQFQSSNHTQVTYKASICLPADTDTVRTDHLINNELTVQARLNDQSEYDIVSAHLHGSSKAISFDVPSPPPAHGSASSVLSERTHLGMSSVLSQDAVDSSSLETPLVSSPDHSRPPSQPKPVHIGSVRRDSGSLVSDNPVVQALLSFVQADQAFPPQAASIAGVQLEMRSRRDIEQALEELKGAFTVEKAQLMSGGSSSERVDEDVNADIHIPLLLKAIERGAGAFGPGALIEIADGGQISAKAFLASCAPTITSNDDVLSEFINQKLKGDDDLQVRLGAQELLHVATKKEFQLGGLAGSIGVSSILGSAWELGASELLKNAIFGKNFSPSQYALQLAGIDSVPPFIIEAMDSFCVLVIIKGMKGELWSMKDLLPKALKAGAISSAMSFPNNVLQYAGFKSRVADLAANSITTEAAIFGAASGIPPEVKESEELMRAGLFQSMKDGVMAHPGEGMDTKETIERMTRHALDIAPGESTAVKSMGLAAIVGMIPLIASSKATGLVSEQILRIFRNAVFNPIEAIALNALALGGRVNVPGLFDSDNAKHARVAQTILARASQHMEAGDREISAEELHQMLAPRSEFLRHVGSAIVNGMNASFEAIPALVRKLGYGEAPLAERIPYQDLAVPDTSRQPAP
>HopD_Pto_DC3000 (& indicates location of IS52 insertion)
MNPLQSTQHSITTPLISGGRPLDAVGPQAQQSHPKRISPSQLSPGAHQALKRPSANAEHQRIASLVRNALQDGTLQFQSSNDKQVTYKAPVCLPADTSTDTDTDTVRTERLINNELTVQARLNDQSEYDIVSAHLHGSSRSISFDVPSPPPAHGSASSALSERTHLGRRCKNSQLSPPLAH&MSRVLSQDAVDGSGLESPLLSSRAHSRPPSQPEPVHIGSVRRDSGSLVSDNPVVHALLAFAQADQAFPPQAASIDGVQLEMRPTRDIEQALKKFKDAFTVEKAQLMSVTNSSERADEDINADIHIPLLLKAIEQGAAAFGPNASIGQNSAKAFLASCAPTITSNDDVLSAFINQKLKGDDDLKVRLGAQELLHVATKKEFQLGGLAGSIGVSSILGSAWELGASELLKNAIFGKNFSPSQYALQLAGIDSVPPLMIESMDTMCVLAIIKGMKGEEWSMSDLLPKALKAGAISSVVSFPNNVLQYAGFKSRVGDLAANSVTTEAAIFGAASGIPPEVKESEELMRAGLFQSMKDGVMAHPGEGVDTKETIERMTRHALDIAPGESTAVKSMGLASIVGMIPLIASNKATGLLSEQVLRIFRSAVFNPIEAIALNALALGGRVNVPGLFDSDNAKHARVVQTILARASQQMEAGDRNISAEELHQMLAPRSEFLRHVGSAIVNGMNASFEAIPALARKLGYGEAPLAERIPYQDLAVRDSPRQPAP
>HopE1_Pto_DC3000
MNRVSGSSSATWQAVNDLVEQVSERTTLSTTGYQTAMGRLNKPEKSDADALMTMRRAQQYTDSAKRTYISETLMNLADLQQRKIYRTNSGNLRGAIEMTPTQLTDCVQKCREEGFSNCDIQALEIGLHLRHKLGISDFTIYSNRKLSHNYVVIHPSNAFPKGAIVDSWTGQGVVELDFKTRLKFKHREENYAVNANMHEWIERYGQAHVID
>HopF1_Pph_1449A (race 5 & 7)
MGNICNSGGVSRTYSPPTSPVYGSGVSSPSRFVGQYTLTSIHQLSSEERENFLDAHDPMRVYDLNSETSVYRTTQREYVRNGYATGNPNSGAIIALHEELQESPYAQHIGARPDQADAYRPRTAHVSSLNTPSLNVMAGQGALSALRGYAGSDHVTTEMRLGDFLDQGGKVYSDTSAMSAGGDSVEALIVTLPKGRKVPVNILD
>HopF2_Pdp_PDDCC529
MSTIPGTSGAHPIYSSISSPRNMSGSPTPSHRIGGETLTSIHQLSASQREQFLNTHDPMRKLRINNDTPLYRTTEKRFIQEGKLAGNPKSIARVNLHEELQLNPLASILGNLPHEASAYFPKSARAADLKDPSLNVMTGSRAKNAIRGYAHDDHVAVKMRLGDFLEKGGKVYADTSSVIDGGDEASALIVTLPKGQKVPVEIIPTHNDNSNKGRG
>HopF2_Pto_DC3000
IGNICGTSGSRHVYSPSHTQRITSAPSTSTHVGGDTLTSIHQLSHSQREQFLNMHDPMRVMGLDHDTELFRTTDSRYIKNDKLAGNPQSMASILMHEELRPNRFASHTGAQPHEARAYVPKRIKATDLGVPSLNVMTGSLARDGIRAYDHMSDNQVSVKMRLGDFLERGGKVYADASSVADDGETSQALIVTLPKGQKVPVERV
>HopF3_Pph_1448A
MGICASSSRNQYSPAVSNTCSPQHVASHGNLASSGGNRITSVDQLNSTERKRFLERQDPMRMFNFKKDTPVYRTMSPEFLVDGRVSGNPISRTWVRDHESLRPNPNGGFPEGTSNAYWPVIREARDLGPSLNVMTGGPSYSRDGDINVRMRLGDFIDRGGKVYLDNSAAGGDRQKTIPLVITLPEGQSVPAEKIVSAS
>HopG1_Pto_DC3000
MQIKNSHLYSASRMVQNTFNASPKMEVTNAIAKNNEPAALSATQTAKTHEGDSKGQSSNNSKLPFRAMRYAAYLAGSAYLYDKTANNFFLSTTSLHDGKGGFTSDARLNDAQDKARKRYQNNHSSTLENKNSLLSPLRLCGENQFLTMIDYRAATKIYLSDLVDTEQAHTSILKNIMCLKGELTNEEAIKKLNPEKTPKDYDLTNSEAYISKNKYSLTGVKNEETGSTGYTSRSITKPFVEKGLKHFIKATHGEKALTPKQCMETLDNLLRKSITLNSDSQFAAGQALLVFRQVYAGEDAWGDAERVILKSHYNRGTVLQDEADKIELSRPFSEQDLAKNMFKRNTSIAGPVLYHAYIYIQEKIFKLPPDKIEDLKHKSMADLKNLPLTHVKLSNSGVGFEDASGLGDSFTALNATSCVNHARIMSGEPPLSKDDVVILIGCLNAVYDNSSGIRHSLREIARGCFVGAGFTVQDGDDFYKQICKNASKQFYNG
>HopG1_Pph_1448A
MQIRNSHLYSASRLVQNTFNASSTKEAANTIAKNNESAALSATQTARTHEGDSKGKSSNGSRSHLRSMRYAAYLAGSAYLYDKTVNDFFLSTTSLNDGKQGFTSDARLQKAEKKAEANYHAYHNRANFGGVAPTRSSLLPKLCGENLFVTMLDFRAATKVHMKNLIDTKEAHDSIANNISCIMGERVKPELLKKHGIVQTPPDFDITKGASYDCKNKYSLSGVPNQETGSYGYASRSVSNPFIEKGENHHARAINSERALTPRNCVDALQPLLQKSERLSPEAQFRAGQALLILRPLYCSSENWGDAHKVLMPFLEKKGLVSSQENQKLGATRPFTQTDMEKGIARRNTSLAGPTLNKLNIFLQKSIYNKDEKAISDLTAKKLGEMKYIPIAHFKMNEDVSSFEDSSGLADSFTGYNVSAYINHARLLSGEDRLSKKDVIAIVGCLNAIYDNASSERHTLREIAHGCFVGAGYTVEDAEDFYNDACKAAATEFYGGRAINVQSQLYSSSVDKPDS
>HopH1_Pto_DC3000
MITPSRYPGIYIAPLSNEPTAAHTFKEQAEEALDHISAAPSGDKLLRKISTLASQKDRKVTLKEIEINNQCYTEAVLSRRQLEKYEPENFNENRHIASQLSRKGTFTKGEGSNAIIGWSPDKASIRLNQNGSPLHLGMDNDDKITTLAHELVHARHVLGGSSLADGGDRYNPRTGSGKEELRAVGLDKYRYSLTKKPSENSIRAEHGLPLRMKYRAHQ
>HopH1_Ppi_race1-299A
MITPSRYPGIYIASLSNEPTAAHTFKEQAEEALDHISAAPSGDKLLRKISTLASQKDRKVTLKEIEINNQCYTEAVLSRRQLEKYKPENFNESRHIASQLSRKGTFTKGEGSNAIIGWSPDKASIRLNQNGSPLHLGMDNDDKITTLAHELVHARHVLGGSSLADGGDRYNPRTGSGKEELRAVGLDKYRYSLTKKPSENSIRAEHGLPLRMKYRAHQ
>HopH1_Psy_B728a
MITPSRYPGIYIAPLSSEPTAAHTFKEQAEKALDHISAGPSGRELLQEISKLASKKDRKVTLKEIEINNQCYTDAVLSRRQLEKYEPEDFNENRRIASRLSRKGTFTKGEGSNAIIGWSPDKASIRLNQNGSPLRLGMDNDDKITTLAHELVHVRHVLSGSSLADDGDRYNPRTGSGKEELRAVGLDKYSYSLTKEPSENSIRAEHGLPLRMKYRPHQ
>HopI1_Pma_ES4326
MINLSNLSAVATSVARAALGESNTSKINHAFDVASHIAGQTALRVGNSLLEQINRLNERQQQGLSEILKALRGEKPVDGVHTHSGGGLFKLARAAFDVVSVVWERDKLKPHVMSFLKALDSQGKTLFSLGKEMAKAFAESVQGPDKNNGKTESSPYASFASKVGMSKVVQRLFNELGRPGAERVRRPTSGPAPRPGGAEQQARPETPPRTRPQANGAPPPPPKAEPRPSSGRPGGAQQQARPETPPRSRPQTNSAPPPPRAEPRPASGRPGGAQQQARPETPPRSRPQTNSAPPPPKAEPRPSSGRPGGAQQQARPETPPRSRPQTNNAPPPRSNNTAGASASAKVGESGPAKPAVKPLYEWLGLSDMTASPAAVKKAYYNASMKHHPDKNPGDAGATARFQDISNAFSILSDPEKRKAYDSGRMNEKGQYV
>HopI1_Pto_DC3000
MINLTHIASSLARAALSDSTKPKMERAINVASHIAGKVALQVTSSLLEQKGLLNERQQKGLSMILKALSGKEPVNNVETHEGGGRFNLARAAFDVASVVWERDKSMHNVMSFLGVSDSKGKMLFSLGKKLADAMAKPEPGKDNSEATNARHAYFSSNLKLNKLMNDLTDQVFNKIRQSNGDRVRRPMPEPFWRPYGAQQQARPQTPPGTRPQANSAPPPPPKAEPRPASGRPDGAQQQARPETPPRTRPQANSTPPPPPKAEPRPASGRPDGAQQQARPETPPRTRPQANSTPPPPPKAEPRPASGRPDGAQQQARPETPPRTRPQANSAPPPPPKAEPRPASGRPDGTQQQARPETPPRTRPQANSAPPPPPKAEPSAGGERPSTARPNNTSAADASARVGDSAPAKPPVKPLYEHLGLTDMSVDLSAVKKAYRDAAMKNHPDKNRGNEAEAAERFKVISNAYKILSDPELRKAYDNGRINEAGNRA
>HopI1_Psy_B728a
MQSCTSRGTGSRCLPPRRYEFPEKQMINLTNLASSLARVALSDSTKPTIDRAMNVVSHIAGKVALQVNSSLLEQKGRLNERQQKGLEVILDALLGKEPVTHVETHEGGGRFNLARAAFDVASVVWERDQSMRNVMSFLGINDSKGNLLFSLGKTLADAMARPEPENGKHNSEANYAFFSSNLKLNKLMNDIADQVINEIRQQNTDRVRRPTPGPSWRPESTQQQARPQTPPSARPQANSAPPPPKAQPDAGAQRPSTERPPKTTPTGASAKVDDSAPAKPPVKQLYEHLGLSDMTADLSAVKKAYKKAALKYHPDKNAGNVAEANERFKKISNAFRILSDPELRTKYDNGVIDENGNEFKT
>HopI1_Pph_1448A
MINLTSIASSLARVALSDSTKPTIDRALNVVSHIAGKVALQVNSSLLEQKGRLNERQQKGLAVILDALRGKEPVTNVETHEGGGRFNLARAAFDVASVVWERDKSMHNVMSFLGVSDSQGKMLFSLGKKLADAMAKPEPGYGKHNSEANYAFFSSNLKLNKLMSDIADQLINEIRQSNTDRVRRPTPGPSWRPESAQQQARPQTPPRTRPQANSTPPPPKAKPNAGAKRPSTQRPHNTPAADASSKVGDSGPAKPPVKPLYEHLGLSDMTADLSAVKTAYKKAALKNHPDKNAGNVAEATERFKVISNAFKILSDPELRKKYDNGLINEKGDEVQV
>HopJ1_Pma_ES4326
MMPVKWSTACRTASGKPSTRKKPAPSNKPRSPRNPSMTDLNSLRTSLRSGEHVFADTLSFIAEGYDYHPQAFKNGEVDNAAGQNEGSCKTLGLALLEGLSDEEALLAFGEHYRSVQASPEGNDHGNIRALIANGLAGVKFEGDPLKRKA
>HopJ1_Pto_DC3000
MMPAKWFTACRIASGKPTTRKKPAPSNRRRSSRKANMTDINSLRTRLRSGEHAFADTLAFIADGYDYQPQPFRNGDVDNAAGQNEGSCKTLGLALLEGLSDEEALLAFGEHYRSVQATPEGSDHGNIRALIKHGLAGVTFEGEPLKRKV
>HopJ1_Psy_B728a
MMRVKWFMACRTASGKPATRKKRTPNNRRRSSRKPNNMTDLNSLRTSLSSGEHAFADTLAFIADGYDYQPQAFRNGDVDNAAGQNEGSCKTLGLALLEGLTDEEALLAFGEHYRSVQATPEGSDHGNIRALMANGLAGVKFAGEPLKRKA
>HopJ1_PPh_1448A
MMLARWFTACRTASGKLNTRKKQTPNNRRRSPRNPNMTDLNSLRTSLRSGEHVFADTLAFIAEGYDYQPQPFRNGAVDNAAGQNEGSCKTLGLALLEGLSDEEALLAFGEHYRSVQATPEGSDHGNIRALIEYGLAGVKFEGEPLKRKA
>HopK1_Pto_DC3000
MNRISTSSVNSSFNYTAPTEEAQNRFASAPDNSPLVVTTTSIAQASEGLQRPGATLSMQAQRLRQLMGSPSEQCRRDTMLAKAFDAQRLNINTQAGSSNSPHLNALNTLQQRHFKPAAGGLEIPVTSNSLLGGGRQVYQIGSSSRELSHRPVNDQDRAPFRALERLHAELFRGGPIEFVPRGSNVLASNVRDVDMDEFDVINSKDGCQGIGTTGLGPCIAVCARGMDREGLPVLGVYHHSGIGSPEDTMATLDQAMRDKGALQIKYSLVGGMIMPKEEEAGSYDDEQSFLALKGSYSIEGARLHVSEGEEDVHTGEDNSVNVLLMPDRVLYGRDTLYC
>HopL1_Pto_DC3000
MTTLTTRQIQLAHAWTSVHTGAGLALDWVADVAEKVEEIATKADALSRDLHRARNLSRSLGRVSTTPMGIGFFGLSQAGKSYLISALAADEKGQLLTRLGTQQLDFIKHVNPVGGGKEATGLVTRFTRTAAPSLDPHFPVELRLFREVEIAIILANAWFEDFDHQRLNSQVTDAQIDALLQRFEGQLAAAPTPGVSSDDVVLLWDYLEHHYANAMRPLNARYWPCVVKLAPRLSARERAQLFEPLWGGIGKMTETYEQLASALHRLGLAETVFAPISALVTERDGQLVQSKSIINVDILSRLGGSADSAIEVRPASEGTLRPAVSVNRAELAALTNELIFRLDNEPANAIVNSVDLLDFPGYRSRQKLMSINEASEVDSNGTANNPVARLLLRGKVAYLFERYTNEQEMNALVMCTSTFKQSEVVSVGPVLKSWIDKTQGTSPQQRDGRASGLIWALTMCDGFIGGALNGEVVQFPEGCDNMLKLTMIERFGNEDWMKQWGSTPFKNTYLVRKPRFKTSFIELAADGEERAYNDSSHSALQALQQAFSNSELVKRHVAEPQDAWQAMLTLNDGGMTRFSSAFSPIANIDFKLQRIAEQLDELMVQLLPRLEQYYEAGGEDERARKKVIANLIARPFATTPHGKHVLGELLGYMSLPEQQLRDLYLNGDFASPASDATAPVQAVGKPEVEYDIFGEAIAATATVEIPAAPAVAPQYQSHEHRFARAAFDLWATHLRNLSRRQHLLDLLELPAEAIALLVKELVVCAERLDLPLQLSNALLKRAQSGVRKENLVQRQVLTAQLLLNDFAAWFGHTAQPAGQRPTGLLGAKQPLFAFYQKEMPGRFPHLAAQADDQSVIFADDWISGIAIHTQKNVGHRKGKEITPEQNEAMGRVIQAFKAR
>HopL1_Psy_B728a
MTTLTTRQIQLAHAWTSVHTGAGLALDWVADVAEKVEEVAIKADALSRDLHRARNLSRSLGRVSTTPMGIGFFGLSQAGKSYLISLAADEKGQLLTRLGTRQLDFIKHVNPVGGGKEATGLVTRFTRTAAPSLDPQFPVELRLFREVEIAIILANAWFEDFDHQRLNSQVTAQIDALLQRFDGQSAAAPTPGVSSDDVVLLWDYLEHHYANAMRPLNARYWPCVIKLAPRLSVRERAQLFEPLWGGIGKMTETYQLASALHRLGLAETVFAPISALVTERDGQLVQSNSIINVDILSRLGGSADSPIEVRPAHEGTLRSAVSVNRAELAALTNELIFRLDNEANAIVNSVDLLDFPGYRSRQKLMSINEASEVDSNGTANNPVARLLLRGKVAYLFERYTNEQEMNALVMCTSTFKQSEVVSVGPVKSWIDKTQGTSPQQRDGRASGLIWALTMCDGFIGGALNGETVQFPEGCDNMLKLTMIERFGNEDWMKQWGSTPFKNTYLVRKRFKTSFIELAADGEERAYSDSSHTALQALQQAFSNSELVKRHVAEPQEAWQAMLTLNDGGMTRFSSAFSPIANIDFKLQRIAEQLELMVQLLPRLEEYYEAGGEDERAKKKVIANMIARPFATTPHGKHVLGELLGYMALPEQQLRDLYLNGDFGSPASEATAAVQAVKPEVEYDIFGEAIAATATVETPAAAAVAPQYQSHEHRFARAAFDLWATHLRNLSRRQHLLDLLELPAEAIALLVKELVVCAERLDLLQLSNALLKRAQSGVRRENLVQRQVLTAQLLLNDFAAWFGHTAQPAGQRPTGLLGAKQPLFAFY
>HopM1_Pto_DC3000
MISSRIGGAGGVELSRVNQQHDTVPAQTAHPNAVTAGMNPPLTPDQSGSHATESSSAGAARLNVAARHTQLLQAFKAEHGTAPVSGAPMISSRAALLIGSLLQAEPLPFEVMAEKLSPERYQLKQFQGSDLQQRLEKFAQPGQIPDKAEVGQLIKGFAQSVADQLEHFQLMHDASPATVGQHAKADKATLAVSQTALGEYAGRASKAIGEGLSNSIASLDEHISALDLTLQDAEQGNKESLHADRQALVDAKTTLVGLHADFVKSPEAKRLASVAAHTQLDNVVSDLVTARNTVGGWKGAGPIVAAAVPQFLSSMTHLGYVRLSTSDKLRDTIPETSSDANMLKASIIGMVAGIAHETVNSVVKPMFQAALQKTGLNERLNMVPMKAVDTNTVIPDPFELKSEHGELVKKTPEEVAQDKAFVKSERALLNQKKVQGSSTHPVGELMAYSAFGGSQAVRQMLNDVHQINGQTLSARALASGFGGAVSASSQTLLQLKSNYVDPQGRKIPVFTPDRAESDLKKDLLKGMDLREPSVRTTFYSKALSGIQSSALTSALPPVTAQAEGASGTLSAGAILRNMALAATGSVSYLSTLYTNQSVTAEAKALKAAGMGGATPMLDRTETALNNIRHPNRESLPHTFQKSTLSGIPRVAENAYHMGRGALQLPTQMAVDTVRVVDEGVLNAVASAREALKQPTKDDDALRALEEGLLDPR
>HopM1_Psy_B728a
MIGTRVGGSGSTEIVQANQPQPSAAVAQAHPHAVSPSSNPPLTASQSAAQAPESSAAGAARLPVAPRHLPTLEKFRAEQPTVQGTSTPTISANAALLIGSLLQSEKLPFEVMAARLSPERYALQQFHGSDLQQMLGRFAEPGHLPGKAETEQLIKGFARSLADQLEHFQLMHDATAEAFGPGGLRDRNTLAVSQAALGEYAGRASKSIEAGLNHSLAVLDERIAALDSQLEGATEDSRPVLLMDRQALETARAMLSDLHVDFCKSPEAKRLSAVAAHTQMDALIDKLNVDRSSVGGWKGIGPIVAAAVPQFMVSMLHLGYIRTATSDAMKDAVPEKSADASMKRALAVGLTAGVAHEGVTNLLKPMVQAGFQKAGLNERLNMVPLKGIDTDSVIPDPFELKNDNGALVRKTPEEAAEDKAFVASERAVLNQKKVQVSSTHPLGEMIPYGAFGGGQAVRQMLNDFNLLNGQTLSARAVTSGIAGAISATTQTIAQLNSTYVDPRGRKIPVFTPDRANADLGKDLAKGLDLREPAVRTAFYSKAVSGVQSAALNGALPSVAVQPQGASGTLSAGNIMRNMALAATGSVSYLSTLYANQSVTAEAKALKEAGMGGATPMVARTETALSNIRHPDRASLPHTFQPDTLGGVPRAVENAYHMARGALQLPTQVVVDTVRVVEDGVASGVSSLRDAHKPAETSSPTADDAAAVELTAMEEGRRR
>HopM1_Pph_1448A (location of the frameshift indicated by an &.  The sequence following the & represents where the similarity continues in an alternate reading frame)
MNTPRIGGSGAIELSRINQQPDAIPAQTAHPNAVTPGMNPPLTPNQAGPHAAESSATGAARLNVAARHTQLLQAFKAEQATAPVSGAPMISSRAALLIGSLLQAEKLPFEVMAERLSPERYQLKQFHGSDLQQLLDKFTQPGQVPDKAEVGQLIKGFAQSVADQLEHFQLMHDATPTKTGPHANEDRATLAVSQTALGEYAGRASKAIGEGLSKGIVSLDDHIAALDVSLQSAEEGAKDALHSNRQALVDAKTTLVGLHADFVKSPEAKRLASVAAHTQLDTVVSDLVTARNSVGGWKGAGPIVAAAVPQFLSSMTHLGYVRLSTSDKLREEVPETSSDASMLKAAITGMVTGIAHETVNSVVKPVFQATFQKTGLNERLNMVPLKAIDTNSVIPDPFELKSEHGELIRKTPEEIAQDKAFVKGERAVLNQKKVQGSSTHPLGEMIGYSAFGGSHAVRQMLNDLHQINGQTLSARALASGFGGAVSVSSQTLLQLKSTYVDPAGRKIPVFTPDRAETELKKDLAKGMDLREASVRTTFYSKAISGYSELGADLGTAACDSPAGRRARYAQCGEYPAQ&MALVATGSISYLSTLYANQSVTAEAKALKDAGMGGATPMLDRTETALNNIRHPNRASLPHTFQPSTLSGIPRAMESAYHMGRGALQLPTQMAVDTVRVLADGALNGVSSARAALTPAKPPEARVSVDELRNTAPTPPSSPTVQRPAPSVPLDDEQLRALEESLLAPR
>HopN1_Pto_DC3000
MYIQQSGAQSGVAAKTQHDKPSSLSGLAPGSSDAFARFHPEKAGAFVPLEGHEEVFFDARSSFSSVDAADLPSPEQVQPQLHSLRTLLPDLMVSIASLRDGATQYIKTRIKAMADNSIGATANIEAKRKIAQEHGCQLVHPFHQSKFLFEKTIDDRAFAADYGRAGGDGHACLGLSVNWCQSRAKGQSDEAFFHKLEDYQGDALLPRVMGFQHIEQQAYSNKLQNAAPMLLDTLPKLGMTLGKGLGRAQHAHYAVALENLDRDLKAVLQPGKDQMLLFLSDSHAMALHQDSQGCLHFFDPLFGVVQADSFSNMSHFLADVFKRDVGTHWRGTEQRLQLSEMVPRADFHLR
>HopO1-1_Pto_DC3000
MGNICGTSGSNHVYSPPISPQHASGSSTPVPSASGTMLSLSHEQILSQNYASNIKGKYRTNPRKGPSPRLSDTLMKQALSSVITQEKKRLKSQPKSIAQDIQPPNSMIKNALDEKDSHPFGDCFSDDEFLAIHLYTSCLYRPINHHLRYAPKNDVAPVVEAMNSGLAKLAQYPDYQVSGQLHRGIKQKMDDGEVMSRFKPGNTYRDDAFMSTSTRMDVTEEFTSDVTLHLQSSSAVNIGPFSKNPYEDEALIPPLTPFKVTGLHKQDDRWHVHLNEIAESSDE
>HopO1-2_Pto_DC3000
MGNICGTSGSNHVYSPPISPQHASGSSTPVPSASGTMLSLSHEQILSQNYASNIKGKYRTNPRKGPSPRLSDTLMKQALSSVITQEKKRLKSQPKSIAQDIQPPNSMIKNALDEKDSHPFGDCFSDDEFLAIHLYTSCLYRPINHHLRYAPKNDVAPVVEAMNSGLAKLAQYPDYQVSGQLHRGIKQKMDDGEVMSRFKPGNTYRDDAFMSTSTRMDVTEEFTSDVTLHLQSSSAVNIGPFSKNPYEDEALIPPLTPFKVTGLHKQDDRWHVHLNEIAESSDE
>HopO1-3_Pto_DC3000 (site of premature stop indicated by &)
MNINPSLGAHGSAYSSPQSDTSKATGKAPAPSFFKQLGGCFSPCLGSHASSSQQLSASHAQTLSQNYSSNIQGTSRTRQPRAPSPRLSDTPMKQALSSMIERERLRLQGLSGGMFSGIDSADAMIGRALTKKDSNPKAARFSDDEFLAVHLYTTCLYRPINHHLRYQH&MSDEEVMKRFNSGRPYRDEAFMSTSTDSVIANSLTSSVTLHLQSTSAVNVSPFAMNAYEKEAIIPPQTPFEVVGLKKMHSTWHVDLKEVQDNADGS
>HopP1_Pto_DC3000
MTMGVSPIRNSNSLPIDFSSLSAKSGGHNGLGSGDNSTIDPSTLLFGNQGQTQVNFAPPNSTDSSTSGVNAASGNTASGLVEQIMSLLKQLMQMLMQNNNASGNPQTDSSTPGVGSGNSVGSGGTGSSLAGSDGGDETSGVGNGGLGDAGSTPTTSAADGVPSDTSLTGSGGLHLPQQLEQYRGDIMDAAKATGVPPSVIAGQIWAESRGQLNAATTNVNGKADAGLMQVNADTFKSLQQQNPGLLGNDVNDSHTNIMAGALYLRDQNKEFGDMGAALRAYNSGPDKVNKADLSDTGGVGGSSYPADVLNFAKIIESGQGNLPA
>HopQ1-1_Pto_DC3000
MHRPITAGHTTSRLILDQSKQISRTPSESSAQSALSQQASMSSPVLERSKSAPALLTAAQRTMLAQVGACNAHLTSDENMAINELRSHKPLLPKDTWFFTDPNKDPDDVVTYTLGKQLQAEGFVHITDVVATLGDAEVRSQRAEMAKGVFNKLELHDVHVSRGRDYAMNSLQSKEHAKFLLEGHALRAGPGEIHRDSLQDMSRRLARAPHGVGIVVIAGMSDINALITTCPDMVRERVDDITIMGGVEPLKDADGFVQPDARAYNNATDMDAARSLYRKAQELGIPLRIVTKEAAYKTAVSPSFYEGIAGSGHPVGHYLRDVQKSALKGLWEGIQAGLLPGLDDSWFFRTFMPNAQIEAAQLDKNKESSFEDIWPKVTKLNLYDPLTLLASVPGAAKLLFKPKAIHTEGFGVVEQVGPDDVTHPEKAKLLMSALAKSALVQSTVAPD
>HopQ1-2_Pto_DC3000
MSSPALERSKSAPTLLTSAQREMLAHPVDQYLRDVQKSALKGLWEGIQAGLLPGLDDSWFFRTFMPNAQIEAAQMDKNKERSFDDIWPKVTELNLYDLLTLMASVPGAAKLLFKPKATHSEGFGVLEQVGPDDVTHPEKAKLLMSALSKSALVQSTAVPD
>HopQ1-2_Pph_1448A
MHRPITAGHTTSRLILDQLKQISRTPSESSVQSALSQQASMSSPVLERSKSAPALLTAAQRTMLAQVGACNSHLTSDENMAINELRLHKPRLPKDTWFFTDPNKDPDDVVTYTLGKQLQAEGFVHITDVVATLGDAEVRSQRAEMAKGVFNKLGLHDVHVSRGRDYAMNSLQSKEHAKFLLEGHALRAGPGEIHRDSLQDMSRRLARAPHGVGIVVIAGMSDINALITTCPDMVRERVDDITIMGGVEPLKDADGFVQPDARAYNNATDMDAARSLYRKAQELGIPLRIVTKEAAYKTAVSPSFYEGIAGSGHPVGHYLRDVQKSALKGLWEGIQAGLLPGLDDSWFFRTFMPNAQIEAAQLDKNKESSFEDIWPKVTKLNLYDPLTLLASVPGAAKLLFKPKAIHTEGFGVVEQVGPDDVTHPEKAKLLMSALAKSALVQSTVAPD
>HopR1_Pto_DC3000
MVKVTSSGFTANPLSHHADSVSPANSPPQLPEPVHLVDLSESSRKGGMRNRPHASLNSQVLELQAVPSQRGKHVRVRSHADGESVINAWLAKRPSVQSETSLDNDGKLVRYTPVNHEPLAPRNEAFFTSVPGMLMAVLTVHPEMEHGISGDITADAVAARLAEPPIGLLTGIWQSSHDRAYLERGGVVHTANMEERWAPLTLPGINPREPLRMAGLQADGGVYLHNGSQLWRLTETAAESVTTENLPEGAAVRIGAGGEVHGLHEGALHSNGISRPIELWRPKAGAPGREQSPARPVDLLPLPGGTAALILDDKGRIYHADLKGTGAVEAHRLKLPADFAQGKGWAVTAMGLSRDDTVHLMLQDQNGRRMSLQRAPGEALFRPAYLLDRPLLLLYTEGLHVPSEAAVQSHVQLDGHAQLGHIDGVLHYKAAPDQSWERLKQSGGEPLTGLTALYSSPLGFIDRKPVFALVGDARQVVELKLEGRTSWLPSDAELPRHPAGGPLAVIPDTVALRTSPIAQFDEPVQALAVHGNRRVVALTDSGRLMAADADTPARRLPTLQRPIAIAVGLNDQLLVLHHPHSQRPQLKRLSAKDDWEPVPIILPGIVHPSSLRATRTGQIQVQLGENWHTLLPSMTSHDNQRLPARVKPEPEGDEAPSANFLAGSNALANQQQASRISTPHHDASVVTTLAGTTANNPLTMASSLQAVVDTTRAQVGALARDVVGAAANSTMRAMAHTLGVVLPPTPQEKRLASFHNEAKQAYTSGKILFEHLPSLAQVRVASAVGPSDGERFGLSHQQTQRLLTLREGKLEALLRDLRKIGFHEGVIMGDMGDSDSAHGLVSTTSTPTFRLAELWRRQHSRVDKALSSAGLSRSEDIFPDLNLSINALAGGAALNADRMSEREAELLSVLCEVSEKMMRAGVRLPADDGSVDSAHSQAPYGLRTAGLIAGLVDYDALLSSTDAQALEMAERLQQDARLAALCKLGLSSWGQLAAFDDVVTTFREQISLPGSARRTQLLKNLGLPPDAAPDEMAARMSDLLLDLFNRSTFFSTQSRGLELRGSLGSADWKHLNAFSVGVTGEALQVLGVERIGDGKDGDAGLVAFFVRHAKASVSATSGIGIDFKPGPGTGGRVIDSRPGRSMNSTWGGSTNLGISGAYQHGQGAAVIIAPSTISDFVRLLFDVNHPDTTQILRTGVNGGSIGLDLFETNVNASVGANVSVSPFSLSQKYGPQKPTADAAVSGPDNRRSTASGSLSVGGTAQAGAHWGQMELHLDHAWADIIGLEFQGRTDFNLEFNSGLNLGGALSSALGDNPQKLINASTGNGNLQLAGIRVASSDVQLPTDAVVDDKRRGPFLSTASYKRTFDTEVAKPVTAGEWSQMRQRLAKAFPDNIAELGALDYPTRPGERIATIKQVIDRIQGAKARSVEAVGAMDGKALHRQRFDAAREMSNAGNSVWRASSEIERASIVEMLHQLRQQEQSAVQNHARAIPGARVEFNLFGRESLETVVFHAIGHLGLGSKLNDLAELRRKVPGLDQVMLSFQSLPKVNQVRYVFEMRPQARFAINDALLAREQQASARALGLQGPSGSELNWRGVLDKIKTTPDLYRLAAIAVHNTDENPVTSRIGLPLLNVSATGATSHQLFEAEIQFRYGLYDGLQGVELLEAGNRALQSPLRALQQSGIQALGQRTQAGEVAYGPPSPRKESPLRTAVDAAALTTSDIARQLEVKVQRMNTAHEREANAISSFQQAYGIASAHLDRLLLRIPELPLPEIDDRDVDGGRVRGTFASLQRHHQALDDAISAMHQASEKVYTIPGKQATQEQDPALAQLLSVEKRRRSLGHALETLAGRGVEAGTATGLELNRVSSQVNDLVARRDALLRQRESGVQEGGLDSEELEMELQLTTSVLQRLRADLLGERQAMEATAKRLDQASRAALEGERSFSDAVRDRAWGELDNV
>HopR1_Pph_1448A
MVKVTSSGFTANPLPHHADSVSPANSPPQLPEPLPLVDESPSSHKGGMRNRAHASLNSQVLGLQAVPLQRGRHVRIRSHTDGVSVINDWLAKRPSVQSETSLDNNGKLVRYTAMHHEPLAPRNEAFFTSVPGMLMAVLTVHPDIEYGISGEITADAVAARLAEPPIGLLTGVWQSSHDRAYIERGGVVHTANMEERWTSLTLPGADPREPLRMIGLQADGDVYLHNGRQLWRATDTSAESVPTERLPEGAAVRIGAGREVQWLHEGAVHSNGISRPVELLRPEASGLGVEQSPARPVDLLPLPRGNAALILDDKGRIYQADLKGIGPVEAHRLKLPGDFAQGKGWAVTTMGLSRDNTVHLMLQDQNGRRMSLQRAQNEVLFRPAYLLDRPLLLLYTEGLHVPSETAVQSHVQLDGHAQVGHIDGVLHYQPAPDQPWERLRQPGGEPLTGVTALYSSALGFIDRKPVFALLGDARQVVELKLEGRTSWLPTDAELPRHPAGGPLAVIPDTVELRARLIAQFDEPVQALAVHNNRQSVALMESGLLIAADADGKVRRLPLLQRPIALAIGLNDQLLVLHHPRNQRPQLKRLSAKDDWEPVPIILPGIDHPSNLRATRTGQIQLQLGDNWHTLLPAMTSHDNRPLPARVKPEPEADELPSENFLAGTNARVNQQQASRISTPHHDASAVTTLMGTAANNPLTMTSSVQAVVDTTRAQVGALARDVLGGVTKNTMRAMAHKLGVVLPPTTQERRLASFHYEAKQAYTSGKTLFEQLPTLAQVRVASAVGPSDGEKFGLSHQQTQRLLNLREEKLEALLRDLRKIGFHEGVIMGDMGDGESAGDLTSTTSTPTFRLAELWRRQHSQVNKALSSVGLSRSEDILPNLNQSIKALAGGAALHADRMGEREAELLSVLCEVSEKIMRAGVRLPADDGSADSASSHAPHGLRTSGLMAGLVDYDALLTSTDTQALEMAERLQQDARLPGLCKLGLSSWVQLAAFDDVVTTFREQISLPGSARRTQLLKNLGLPPDAAPDEMAARMSDLFLDLFNRSTFFSTQSRGLEIRGSLGGADWKHLNAFSVGITGEALQVLGVERIGDGKDGDAGLVAFFVRHAKASVSATSGVGIDFKPGLGTGGRVLDSRPGRSMNSTWGGSANLGISGTYQHGQGAAVIIAPSTISDFVRLLFDVNHPDSTQILRTGVNGGSIGLDLFETNLNGSVGANVSVSPFSLSQKYGPQKPSADAAASGADNRRSTASGALSVGATAQAGAHWGQMELHLDHAWAEIIGLEFQGRTDFNLEFNSNLNLGGALSSALGDRPQKLINASTGNGNLQLAGIRVASSDVQLPTDSVVDDKRRGPFLSTASYKRTFDTQVAKPITADEWSQMRQRLASAFPDNIGELGALAYSTSPSERIATINQMIDRIQSSKARNVEAGGALDGNALRRQRLDAAREMSNAGNSVWQASSEIDRASVVEMLHQLRQQEQSAVQHHARAIPGARVEFNLFGRESLETVVFHAIGHIGLGSKLNDMAELRRKTPGLDQVMRCFQSLPNINQVRYVFEMRPQARFAINDALLAREQQASARALGLPGSSASELNWRGVLDKIKNTPDLYRLAAIAVHNTDENPVTSRIGLPLLNVSATGATSHQLFEAEIQFRYGLYDGLQGIEVLEAGSRALQSPLRVLQQSGIQALGQRTQAGDVPYGPPSPRKEATMRTAGEAAALTTNDVWRQLDGKIQRMNSAHEREANAIGSFQHAYGTASAHVDRLLLRIPELPAPEIDDRNADGESVRGAFASLKRNHQALDEDVKAMRQASEMVYSIPGERTRQTETSALAHVLSVEKSRRSLGHAMEILAGKGVEAGTATGLELNRVSSQVNALVVRRDELLTQLERGAQEGGSNSEEMAMELQQTTSLLQRLRADLLGERQAMDATAKRLDQANRVALEGERSFSDAVRDMTWGELDKMPQ
>HopS1_Pto_DC3000
MKISGSTSPAHTSTNSAQKSSSKGLLSGLAKHFKGMLVSGNTSGHSALGHYASSSSGSKGKAPVRDDYSNGPQTRLNNTPLKRALARELDRFGYGSSATESFDRSLQRKDKNPELGKV
>HopS2_Pto_DC3000
VKKSGAGTQAYALFASATGSSSKGVLSTIARHLTGCFAPNKTALHSATAVSYELLPGNYSVAASVHGLSVDHRQPALTRLSNVLFNQALALDLERFDEGAPADEMFRPSLKREGAHPRLADSLGGEQLAVQTMEKGLKRLAEDPAQSFARCHSFFYPISSDTTSPQASLHSVASSSG
>HopT1-1_Pto_DC3000
MMKTVSNHSIPSTNLVVDAGTETSAQKSQPVCSEIQRNSKIEKAVIEHIADHPAAKMTISALVDTLTDVFVRAHGEVKGWAEIVQAVSRPHDSNRHGSGVLSPRFDVMGSVGWNAAAIRATSRVGTLREKGTLFTNLMLSNNFKHLLKRVVNDPALQQKLDGGLDLNYLKACEGDLYVMSGWAARASESREQIGKARYETASNLSQTLISARELAFHRHNPVNHPSAQTKVGFDKGLPEESDLQVLRGHGSSVWSVKPGSDFAKRAEVSGKPIIAGPSGTASRMVAVARFLAPACLKSLGIESEQNLKELVRYACYAYFGQDSHHSMLEVNLGVASHGMPEQWDDTLYNEPFSNSIKGRGFGIDNLAHRQVVRQAAQKS
>HopT1-2_Pto_DC3000
MIKTVSDNSIPGTYGIAFTRVDTAAQISRPVPSDIQRNSSIEKAVIEHIADHPAAKVVMSALVEALTGVFVKAQGEIKGWAEIVQAASRPHDSNRKGTGVLSPRFDVMGCVGWNAATIRATCRVGTLREKGTLFTNLMLSDNFKRILERSMTDPALQRKLEGLVDLDYLKTTDGNLYAMSGWAARASESREQIGKAAFESASNLGSAQISARELAFHRHNPVNHPSNQARVGFGISSPANNDLQVLRGHGSSVWKVKPGSDFARLASASGKPVIAGPSGTASRFMAVARFISPGCLRDLGLDSEQAFKELVRYACYGYFGQDDHHSMLEVNLGIAPHGLDEQWDDKLYTEPFSHVIMGRGFSVDNAAQQHIVARATDEPVEHSAADRVG
>HopT2_Pto_DC3000
VFCRRSCMNGCRITPARVGSPKTEASGLQLNSRIEKVVVEHISGHPAAKITMQSLVGTLAHTFVMAHGEIKGWAEIVQSPSRPHESNRKGSGVFSACVDLMACVGWNAALTRATADPATTTANKASW
>HopU1_Pto_DC3000
MNINRQLPVSGSERLLTPDVGVSRQACSERHYSTGQDRHDFYRFAARLHVDAQCFGLSIDDLMDKFSDKHFRAEHPEYRDVYPEECSAIYMHTAQDYSSHLVRGEIGTPLYREVNNYLRLQHENSGREAEIDNHDEKLSPHIKMLSSALNRLMDVAAFRGTVYRGIRGDLDTIARLYHLFDTGGRYVEPAFMSTTRIKDSAQVFEPGTPNNIAFQISLKRGADISGSSQAPSEEEIMLPMMSEFVIEHASALSEGKHLFVLSQI
>HopV1_Pto_DC3000
MRFDAARGQKPKAPMDAPSSLRLRAIAGGMPSEEAGTTAPADVNQPPPADVRPEMGVGPVRLFVKLMVGTLALSTGVRFARYPGDFAKDPGGSVWAAINLQHRSSVTHLEQGNKTVLERFGAHIPKDSACFKARADVTHDVPSGVAGQWNHKTQRVKLNPNIHFESHPAQVAGHEFIHCYTHPEFVERHIKHPHWKALNEGLTTRLTEKLPDPKRLLPIPLAKDPYHGFKLSTGDSWPDAARRIEDEVGEDVLLKAFFGGDDQAISEVAKAAAQIYPKIASRITERELYQAGSMRGGQQLAECYVGALLKNGQKLPDSFTNYLLPVFSYSDISPGHAKKIQAQAEKSQKRMGIVFDTAFFSPDLKTQRLALGMLREDLLMHWKKVIPDRK
>HopV1_Pph_1448A
MLNKPTLNGIAPTAQAAASHAVEGPTSPTPMRLDAAQGQRPLPPMDAPSSLRLRASGTSSGGEPQAAQENSGSAAADNNGAARAQREPGIDPVRFSVKLMVGTLALSTGCRLTRHPDDFAKDPGGSIWAAMSLKHRSSQNDLDQGNRTVLERYGAYIPKDSNCFKAKADVTHDIPPGVAGQWNVKTRQVKLNPNIALESHPAEVAGHEFIHCYTHPEFRGRHIDHRHWKALNEGLTTHLTEKLPTPKRLLPIPLAKDPYHGFKLATGDSWPAAAKRIEGAVGEDTLLKAFFGGDDDAISEVAKAAAQIYPRLASSRTEQELYRAGMMRGSQQLAECYAGALLASGQPLPESWSRNMLPVFSFSDMQPEQAKKARLQAEQSQERMGIIFDAAFFSPDLKTQRQALGMLREDLLMHWENVVPDKGCPIEALALKATGKERCSSPPGRYRFHFDQRTGQRQRHYLQSGARRFQGLLGGAEKLRVTGLQACKVKLAAGFLGPHQKHPQLHDIAQIKVLLPEHIAQFVEHRNSLDLSIPVCGRRTRRGVWVSEVRQGAADEHQAGRGRHGHGLRDWKIADAGTLNAVAHGVTPQWMLMLQ
>HopW1-1_Pma_ES4326
MSPAQIIRTPHSFPPSFTGTSSSAENSHAQSPQQVLTRAFVASGELNAAFGRTSTASEQDFTSLLGTLQRELERKTLSFPDIAELANQLAEAAKGDQGGHWLGRDEQQTLKGMIDRCKSQLAHTHASDASYDPLAQVCENLKTARLHQSISQMTGEAHAKVRGVPDLLALIQLDPDVLAEKPVGMTSYVNFGSFICMAKARTAELSEDLRSDPNEVALLLHPHADTILELERLPDALAALTENCPDTPTRDDLRSLAKETGELLQQLRANDLLPRSEEVSSYQGETSVRSREVVEPKLTLCQAGGNGQGQLEASSARPESLRYAPTRAASSGSEARVPGQAVGGKIADDAQKVAGLYAEKKRTNWTQANGVAGKISHKIQSLLGMRDAGSRVQAFVAFMADGKGRPGATMLDLGDGWMRATRVIKGEAALIDFQCDSDGKVVDARHPGRFPVLPQGNEREAFKTVLQELKFRGAETLSKVPVYYVNRNTRGYVIPTHGYVVAGHPNRGRKSGAVLYGVGGDPKRGPVALDEKLLGHLVGRSDSKTSSKLSAPVKAAISALAGASFATREDFYDAYCAVRGDAVDPLERHNEISSIYRLLPLSTMEMWPKKADDYRVARPAAPERDLRAFENLPKDIGRKAQLKKVSNVDSIDLLEAKRQFTLHQLYQDEMLGRNGTGVPSADFKPKVDAQRRDQLVASTPKFQRLPPHTTDKVGNCNTGASSLLQRAVDTYTEKNNLPPEKVTAASIFGIGSSHRLAIWDPLDGSSSNKSSKDR
>HopW1-2_Pma_ES4326
MSPAQIIRTSHSFPPSFTGTSSSAENSHAQSPQQVLTRAFVASGELNAAFGRTSTASAQDFTSLLGTLQRELEKKTPAFPDLAELANQLADAAMGDQGGHWLGRDEQQTLKGMIDRCKSQLAHTPASDASYDLLAQVCENLKKARLHQSISQMTGEAHAKVRGVPDLLALIQLDPDILAEKPVGMPSYVKFSSFICMAKARTAELSENLRNASNEVALLLHPHADTILEQGSLRLQIVGF
>HopW1-1_Pph_1448A
MNPARITCFPHSFPPSFSRTSSSAENSHAQSSQQVLTRAFVASGELNAAFGRTSTAFAQHFTRLLATLQHELERKTQPFTDLAQLAIFRILRPP
>HopW1-2_Pph_1448A
MNPARITCFPHSFPPSFSRTSSSAENSHAQSSQQVLTRAFVASGELNAAFGRTSTAFAQHFTRLLATLQHELERKTQPFTDLAQLAIFRILRPP
>HopX1_Pph_1302A(race 4)
MRIHSAGHSLPAPGPSVETTEKAVQSSSAQNPASCSSQTERPEAGSTQVRPNYPYSSVKTRLPPVSSTGQAISDTPSSLPGYLLLRRLDRRPLDEDSIKALVPADEALREARRALPFGRGNIDVDAQRTHLQSGARAVAAKRLRKDAERAGHEPMPENDEMNWHVLVAMSGQVFGAGNCGEHARIASFAYGALAQESGRSPREKIHLAEQPGKDHVWAETDNSSAGSSPIVMDPWSNGAAILAEDSRFAKDRSAVERTYSFTLAMAAEAGKVARETAENVLTHTTSRLQKRLADQLPNVSPLEGGRYQPEKSVLDEAFARRVSDKLNSDDPRRALQMEIEAVGVAMSLGAEGVKTVARQAPKVVRQARSVASSKGMPPRR
>HopX1_Pma_ES4326
MLDRRLMMKPVSGSFSGYHPMATVSEQPVAKPRASESPQSESIEERPACLAPVAGAGQPLPGASSSLSAYLLLRRLDHRPVSQEGINALTPADEAVVEARNALPFGRGNVGVDAQKTDLESSIRTRSVMRLTRDAEAAGHTPMRGVDADMNWNVLVAMSGRIFGAGNCREHARIASFAYGGLAQESGRSSEEKIHLATKAGVDHVWVETDHPDADSSPMVIDPWANGSAILAEDSRFAKDRSAVTRTDTFDLSLAAEAGQIAKATAEEALAHTQGRLQQRLASERPDAVPLESGRYREEVSVLDDTFARRVGQKVNTADPRGMLNVELEAVGVAMSLGGEGVKPLTQEASQIVEKAKKFASPGGMPRDA
>HopX1_Pto_DC3000
MKIHNAGLTPPLPGISNGNVGKAAQSSITQPQSQQGSYGLPPESSETRPDRARANYPYSSVQTRLPPVASAGKPLPDTPSSLPGYLLLRRLDHRPVDQEGTKSLIPADKAVAEARRALPFGRGNIDVDAQLSNLESGARTLAARCLRKDAEAAGHEPMPANEPMNWHVLVAMSGQVFGAGNCGEHARIASFAYGALAQENGRSEYENIYLAASTEEDHVWAETDESQSGTSTIVMDPWSNGSAIFAEDSRFAKNRNAVERTDTFNLSTAAEAGKITRETAEKALTQVTTRLQKRLADQQEQVSPIKSGRYRPEKSVLDDAFVRRVSDKLTSPDLRRALQVDIEAVGVAMSLGTKGVKDATRQARPLVELAVKVASPQGLARRDV
>HopX1_Psy_B728a
MRIHSSGHGISGPVSSAETVEKAVQSSAQAQNEASHSGPSEHPESRSCQARPNYPYSSVKTRLPPVASAGQSLSETPSSLPGYLLLRRLDRRPLDQDAIKGLIPADEAVGEARRALPFGRGNIDVDAQRSNLESGARTLAARRLRKDAETAGHEPMPENEDMNWHVLVAMSGQVFGAGNCGEHARIASFAYGASAQEKGRAGDENIHLAAQSGEDHVWAETDDSSAGSSPIVMDPWSNGPAVFAEDSRFAKDRRAVERTDSFTLSTAAKAGKITRETAEKALTQATSRLQQRLADQQAQVSPVEGGRYRQENSVLDDAFARRVSDMLNNADPRRALQVEIEASGVAMSLGAQGVKTVVRQAPKVVRQARGVASAKGMSPRAT
>HopX1_Pph_B130
MRIHSAGHSLPAPGPSVETTEKAVQSSSAQNPASCSSQTERPEAGSTQVRPNYPYSSVKTRLPPVSSTGQAISDTPSSLPGYLLLRRLDRRPLDEDSIKALVPADEALREARRALPFGRGNIDVDAQRTHLQSGARAVAAKRLRKDAERAGHEPMPENDEMNWHVLVAMSGQVFGAGNCGEHARIASFAYGALAQESGRSPREKIHLAEQPGKDHVWAETDNSSAGSSPIVMDPWSNGAAILAEDSRFAKDRSAVERTYSFTLAMAAEAGKVARETAENVLTHTTSRLQKRLADQLPNVSPLEGGRYQPEKSVLDEAFARRVSDKLNSDDPRRALQMEIEAVGVAMSLGAEGVKTVARQAPKVVRQARSVASSKGMPPRR
>HopX1_Pta_ATCC11528
MRIHSAGHSLPAPGPSVETTEKAVQSSSAQNPASCSSQTERPEAGSTQVRPNYPYSSVKTRLPPVSSTGQAISDTPSSLPGYLLLRRLDRRPLDEDSIKALVPADEAVREARRALPFGRGNIDVDAQRTHLQSGARAVAAKRLRKDAERAGHEPMPGNDEMNWHVLVAMSGQVFGAGNCGEHARIASFAYGALAQESGRSPREKIHLAEQPGKDHVWAETDNSSAGSSPIVMDPWSNGAAILAEDSRFAKDRSAVERTYSFTLAMAAEAGKVTRETAENVLTHTTSRLQKRLADQLPNVSPLEGGRYQQEKSVLDEAFARRVSDKLNSDDPRRALQMEIEAVGVAMSLGAEGVKTVARQAPKVVRQARSVASSKGMPPRR
>HopX1_Pgy_race 4
MRIHSAGHSLPAPGPSVETTEKAVQSSSAQNPASCSSQTERPEAGSTQVRPNYPYSSVKTRLPPVSSTGQAISDTPSSLSGYLLLRRLDRRPLDEDSIKALVPADEALREARRALPFGRGNIDVDAQRTHLQSGARAVAAKRLRKDAERAGHEPMPENDEMNWHVLVAMSGQVFGAGNCGEHARIASFAYGALAQESGRSPREKIHLAEQPGKDHVWAETDNSSAGSSPIVMDPWSNGVAILAEDSRFAKDRSAVERTYSFTLAMAAEAGKVARETAENVLTHTTSRLQKRLADQLPNVSPLEGGRYQPEKSVLDEAFARRVSDKLNSDDPRRALQMEIEAVGVAMSLGAEGVKTVARQAPKVVRQARSVASSKGMPPRR
>HopX1_Pag_Pa9
MRIHSAGHSLPAPGPSVETTEKAVQSSSAQNPASYSSQTERPEAGSTQVRLNYPYSSVKTRLPPVSSTGQAISATPSSLPGYLLLRRLDRRPLDEDSIKALVPADEAVREARRALPFGRGNIDVDAQRTHLQSGARAVAAKRLRKDAERAGHEPMPGNDEMNWHVLVAMSGQVFGAGNCGEHARIASFAYGALAQESGRSPREKIHLAEQPGKDHVWAETDNSSAGSSPIVMDPWSNGAAILAEDSRFAKDRSTVERTYSFTLAMAAEAGKVTRETAENVLTHTTSRLQKRLADQLPNVSPLEGGRYQQEKSVLDEAFARRVSDKLNSDDPRRALQMEIEAVGVAMSLGAEGVKTVARQAPKVVRQARSVASSKGMPPRR
>HopX1_Pph_BK378
MRIHSAGHSLPAPGPSVETTEKAVQSSSAQNPASCSSQTERPEAGSTQVRPNYPYSSVKTRLPPVSSTGQAISDTPSSLPGYLLLRRLDRRPLDEDSIKALVPADEALREARRALPFGRGNIDVDAQRTHLQSGARAVAAKRLRKDAERAGHEPMPENDEMNWHVLVAMSGQVFGAGNCGEHARIASFAYGALAQESGRSPREKIHLAEQPGKDHVWAETDNSSAGSSPIVMDPWSNGAAILAEDSRFAKDRSAVERTYSFTLAMAAEAGKVARETAENVLTHTTSRLQKRLADQLPNVSPLEGGRYQPEKSVLDEAFARRVSDKLNSDDPRRALQMEIEAVGVAMSLGAEGVKTVARQAPKVVRQARSVASSKEGLKKPFLQKSKPVNIGAPARFLSKKMGFFRGYLKACLHEDNVSIRTLSNKKLIALPMINFQENRS
>HopX1_Psy_W4N15
MRIHSSGHGICAPVSSAETVEKAVQSSAQAQNEASHSGPSEHPESRSCQARPNYPYSSVKTRLPPVASAGQSLSETPSSLPGYLLLRRLDRRPLDQDAIKGLIPADEAVGEARRALPFGRGNIDVDAQRSNLESGARTLAARRLRKDAETAGHEPMPESEDMNWHVLVAMSGQVFGAGNCGEHARIASFAYGALAQEKGRTGDENIHLSAQSGEDHVWAETDDSSAGSSPIVMDPWSNGPAVFAEDSRFAKDRSAVERTDSFTLSTAAEAGKITRETAEKALTQATSRLQQRLADQQAQVSPVEGSRYRQENSVLDDAFARRVSDTLNNADPRRALQVEIEASGVAMSLGAQGVKTVVQQAPKVVRQARGVASAKGMSQRAT
>HopX1_Pdp_PDDCC529
MKIHNAGPSIPMPAPSIESAGKTAQSSLAQPQSQRATPVSPSETSDARPSSVRTNYPYSSVKTRLPPVASAGQPLSGMPSSLPGYLLLRRLDHRPLDQDGIKGLIPADEAVGEARRALPFGRGNIDVDAQRSNLESGARTLAARRLRKDAEAAGHEPMPANEDMNWHVLVAMSGQVFGAGNCGEHARIASFAYGALAQEKGRNADETIHLAAQRGKDHVWAETDNSSAGSSPVVMDPWSNGPAIFAEDSRFAKDRSTVERTDSFTLATAAEAGKITRETAENALTQATSRLQKRLADQKTQVSPLAGGRYRQENSVLDDAFARRASGKLSNKDPRHALQVEIEAAAVAMSLGAQGVKAVAEQARTVVEQARKVASPQGTPQRDT
>HopX1_Pph_1448A
MRIHSAGHSLPAPGPSVETTEKAVQSSSAQNPASCSSQTERPEAGSTQVRPNYPYSSVKTRLPPVSSTGQAISDTPSSLPGYLLLRRLDRRPLDEDSIKALVPADEALREARRALPFGRGNIDVDAQRTHLQSGARAVAAKRLRKDAERAGHEPMPENDEMNWHVLVAMSGQVFGAGNCGEHARIASFAYGALAQESGRSPREKIHLAEQPGKDHVWAETDNSSAGSSPIVMDPWSNGAAILAEDSRFAKDRSAVERTYSFTLAMAAEAGKVARETAENVLTHTTSRLQKRLADQLPNVSPLEGGRYQPKKSVLDEAFARRVSDKLNSDDPRRALQMEIEAVGVAMSLGAEGVKTVARQAPKVVRQARSVASSKGMPPRR
>HopX1_Pma_M6
MKIHNAGLTPPLPGISNGNVGKAAQSSITQPQSQQGSYGLPPESSETRPDRARANYPYSSVQTRLPPVASAGKPLPDTPSSLPGYLLLRRLDHRPVDQEGTKSLIPADKAVAEARRALPFGRGNIDVDAQLSNLESGARTLAARCLRKDAEAAGHEPMPANEPMNWHVLVAMSGQVFGAGNCGEHARIASFAYGALAQENGRSEYENIYLAASTEEDHVWAETDESQSGTSTIVMDPWSNGSAIFAEDSRFAKNRNAVERTDTFNLSTAAEAGKITRETAEKALTQVTTRLQKRLADQQEQVSPIKSGRYRPEKSVLDDAFVRRVSDKLTSPDLRRALQVDIEAVGVAMSLGTKGVKDATRQARPLVELAVKVASPQGLARRDV
>HopX2_Pma_ES4326
MKIHNAGLTPPLPGISNGNVGKAAQSSITQPQSQQGSYGLPPESSETRPDRARANYPYSSVQTRLPPVASAGKPLPDTPSSLPGYLLLRRLDHRPVDQEGTKSLIPADKAVAEARRALPFGRGNIDVDAQLSNLESGARTLAARCLRKDAEAAGHEPMPANEPMNWHVLVAMSGQVFGAGNCGEHARIASFAYGALAQENGRSEYENIYLAASTEEDHVWAETDESQSGTSTIVMDPWSNGSAIFAEDSRFAKNRNAVERTDTFNLSTAAEAGKITRETAEKALTQVTTRLQKRLADQQEQVSPIKSGRYRPEKSVLDDAFVRRVSDKLTSPDLRRALQVDIEAVGVAMSLGTKGVKDATRQARPLVELAVKVASPQGLARRDV
>HopY1_Pto_DC3000
MNITPLTSAAGKGSSAQGTDKISIPNSTRMINAASIKWLNKVRSAISDHIRTSIEKGKLFELASLGSNMFGVPALSARPSTLQPVLAFEADPNHDLNLVRVYMQDSAGKLTPWDPTPNAVTTTSNPSEPDAQSDTASSSLPRRPPAGSVLSLLGIALDHAQRHSPRADRSAKGRPGREERNGARFNAKQTKPTEAEAYGDHQTPNPDLHRQKETAQRVAESINSMREQQNGMQRAEGLLRAKEALQAREAARKQLLDVLEAIQAGREDSTDKKISATEKNATGINYQ
>HopZ1_Pma_ES4326
MGNICIGGPRMSQQVYSPERADTPQRNALREQTEADIEQNSESMRLQQKIDDLKPYVSNATGPMKAYGQAAMDRASGKKTYVSFAELDAEHLDAMVDVENQRNPDLNLRYFKHHKEFIQALESDGPSSFRAIYPLTKPRTGQAAKHHVMADVRLTPCEPPSIVITEPGVIVGKRNKQLHRHNQTLEDLSESGVQLSQVAIIETQAQKTPDDCVMYCLNYAIKAHKNADKFDDIHHGLQRGTFVNRINGRRVQDADHCGHF
>HopZ1_Psy_A2
MGNVCVGGSRMSHQVYSPDRADTPPRSERNTPDRRQRAAGDAERTQSMRLQQKINDLKPYVRHARGPIKAYGQAALDRASGKKTSVSFAELDATHLDAMVYIENQRNPGLNLKHFRDHKELIQALQSDGPSAFRAIFPQTCPETGQTLKHHVMADVRLHQGGAPTIIITEPAVIVGARYQQLQRHNLTLEDLSESGVPLSQVAIIETQAQKTSDDCVMYSLNYAIKAHKNAAQFDDIHHGLQHGTLSTESESRARTTLGALEASSSYSVMHEGAHAAFGADVLPVDFYKHGASLTQAKQLMKRPDGRMAGRVNSEGHSEAENLVQRNQAFRVKRRELLDDETPSNTQFSASIDGFRLQEIKRVLAEEQR
>HopZ1_Ppi_895A(race4A)
MGICVSKPSVRHDYNEDYGRNYGADTAQASSNTSSSDSEWEQSPPHSPRQPVAADIPDRAKDKISALRESYYRSQMNSNPDLLHYAKNILDNIEYRQSNIDTLQLDAQNLGSLAAAYNTSFSQLNLHCFDSRIAFLDHLQSHNEPGAWRGVFRLNPPSLHHVAVDVRNHSNGQKTLIVLEPITAYKDDVYPPAYLPGYPQLREEVNTRLRGNAKMSVIETDAQRSWHDCVIFSLNFALCSYQKDSAFDSLHEKLAESGYCFPGNEDSRSRLARGIELIDGKQVLPAVFYKHAHSRGTVTAVENAQPHIANDNVSTNRSSSRETLNERAEAFRVHREGGDPENYSMSIESSRARKIRKALESQ
>HopZ1_Psy_B728A
MNISGPNRRQGTQAENTESASSSSVTNPPLQRGEGRRLRRQDALPTDIRYNANQTATSPQNARAAGRYESGASSSGANDTPQAEGSMPSSSALLQFRLAGGRNHSELENFHTMMLNSPKASRGDAIPEKPEAIPKRLLEKMEPINLAQLALRDKDLHEYAVMVCNQVKKGEGPNSNITQGDIKLLPLFAKAENTRNPGLNLHTFKSHKDCYQAIKEQNRDIQKNKQSLSMRVVYPPFKKMPDHHIALDIQLRYGHRPSIVGFESAPGNIIDAAEREILSALGNVKIKMVGNFLQYSKTDCTMFALNNALKAFKHHEEYTARLHNGEKQVPIPATFLKHAQSKSLVENHPEKDTTVTKDQGGLHMETLLHRNRAYRAQRSAGQHVTSIEGFRMQEIKRAGDFLAANRVRAKP
>HopZ1_Psy_B452 (site of frameshift indicated by &)
MPDHHIALDIQLRYGHRPSIVGFESAPGNIIDAAEREIFSALGNVKLKMVGNFLQYSKTDCTMFALNNALKAFKHHEEYTSRLHNGEKQVPIPATFLKHAQSKSFVENHPKKDTTVTKDQGGLHMETLLHRNRAYRAQRSAGQHVTSIEGFRMQEIKRAGDFLAANRVRA&MNISGPNRRQGTQAENTESASSSSVTNPPLQRGEGRRLRRQDALPTDIRYNANQTAASPQNARAAGRYESGASSSGANDTPQAEGSMPSSSAFLQFRLPGGRIHSELEDFHTMMLNSPKASRGDAIPEKPEAIPKRLLEKMEPINLAQLALRDKDLHEYAVMVCNQVKKGEGPNSNITQGDIKLLPLFAKAENTRNPGLNLQTFKMS
>HopAA1_Pma_ES4326
MYINRSISSQSSIGTESFHSAQSVASSSVRVLSEAEQTKLNDITHYLTDHVFAAHRLPVNDINVDQDVVHAHNVEIGKIISARALRLLDEGETALSIGETFAKAEKFDRMASAASGALRATPFAAASVLQYMQPAINKGDWLPTPLKPLAPLVSGALSGVMDQVGTGVMNRATGDLHYLSTAPEKLHDAMAASVKRHKPGVMRQAADLGIAVQTYTARNALRTVLAPALASRPAVQGAVDISVSAAGSLVANAGFSERMHTVQARDHLRGGAFVLGIKDKQPKADLSEETDWLDAYRAIKSASYSGAALNAGKRVAGLPLDVATDGLKAVRSLVSATSLMQNGLVMAGGFAGVGKLQEMATKNITHPATKAAVSQLTNLAGSAPVFSAWTTAAVATDPAVKKAESFLQDTVKTTVSNGTSALADKTVKLAKAGIDASAERIATTGASLRDTLRRRTVREPDIEEGGVAAGTGSPVAVPFEAMRP
>HopAA1_Psy_B728a
MATPTNSWNPRHCCDHTALSVLFADGPPDVCNCYHSRTDASLPCLFASKSSGQTRLGALLRNLSNREGVSMHINRTGSSQPSIELERFYSASQSLASSSVRELSPAEHANLQAITDYLKDHVFAAHKLPLSESAVDQDAVHAHNEQLDKIIDARARRLLDEGETPATIADTFAKAEKFDRMATTASITLRATPFAAASVLQYMQPAINKGDWLPMPLKPLTPFVSGALSGIMDQVGTTVMNRATGNLHYLSTPPEKLHDAMAASVKRHSPGVMRQAVDLGIAIQAYSARNAVRTVLAPALASRPAVQGAVDISVSAAGGLAANAGFGNRMHSVQARDHLRGGAFVLGIKDQEPKADLSEETDWLVAYKAIKSASYSGAALNAGKRVAGLPLDVATDGLKAVRSLVSATGLAQNGLALAGGFAGVGKLQEMATKNITDPATKAAVSQLTNMAASTGVFAAWTTAAVATDPAVKKAESFLQDTVKSAASSSTSYVADQTVKLAKAGIDASGEAIAATGASLLDTLRRRNAREPDIEEGGIAAGSPSAVPFQPGRS
>HopAA1_Pph_1448A (site of frameshift indicated by &)
LFDRHFAALLSRNYSFRTSPPQRFAVQTPHINRSAPQPPGIEMESFRTASDASLASSSVRSVSSGAQNNLHAITDYLKDHVFAAHKLPLTDSLEDHAAIHAHNEQIDALIDARARRLSEQGEPRASIGETFAKAEKFDRLATTASSALRATPFAAASVLQYMQPAINKGDWLPAPLKPLTPFISGALSGAMDQVGTKMMDRATGDLRYLSTSPDRHP&DAMATSVKRHSPGLGRQVVDMGIAVQTYSARNAVRTVLAPALASRPAVQSAVDISVSTAGGLAANAGFGNRMLSVQSRDHLRGGAFVLGLKDKEPKADLNEETDWLDAYNAIKSASYSGAALNAGKRMAGLPLDIATDGLKAVRSLVSATSLVQNGVALAGGFAGVGKLQEMATKNITHPATSAAVSQLTNLAGSAGVFAGWTTAALATDPAVKKAESFIQDTVKSTASSTTGYVADQTVKLAKTVKDKGGEALVNTGASLRNTVNNLRHRPAREADIEEGGIAASPSETPFQPGRS
>HopAA1-1_Pto_DC3000
MHINRRVQQPPVTATDSFRTASDASLASSSVRSVSSDQQREINAIADYLTDHVFAAHKLPPADSADGQAAVDVHNAQITALIETRASRLHFEGETPATIADTFAKAEKLDRLATTTSGALRATPFAMASLLQYMQPAINKGDWLPAPLKPLTPLISGALSGAMDQVGTKMMDRATGDLHYLSASPDRLHDAMAASVKRHSPSLARQVLDTGVAVQTYSARNAVRTVLAPALASRPAVQGAVDLGVSMAGGLAANAGFGNRLLSVQSRDHQRGGALVLGLKDKEPKAQLSEENDWLEAYKAIKSASYSGAALNAGKRMAGLPLDMATDAMGAVRSLVSASSLTQNGLALAGGFAGVGKLQEMATKNITDPATKAAVSQLTNLAGSAAVFAGWTTAALTTDPAVKKAESFIQDTVKSTASSTTGYVADQTVKLAKTVKDMGGEAITHTGASLRNTVNNLRQRPAREADIEEGGTAASPSEIPFRPMRS
>HopAA1-2_ Pto_DC3000
MHINQSAQQPPGVAMESFRTASDASLASSSVRSVSTTSCRDLQAITDYLKHHVFAAHRFSVIGSPDERDAALAHNEQIDALVETRANRLYSEGETPATIAETFAKAEKFDRLATTASSAFENTPFAAASVLQYMQPAINKGDWLATPLKPLTPLISGALSGAMDQVGTKMMDRARGDLHYLSTSPDKLHDAMAVSVKRHSPALGRQVVDMGIAVQTFSALNVVRTVLAPALASRPSVQGAVDFGVSTAGGLVANAGFGDRMLSVQSRDQLRGGAFVLGMKDKEPKAALSEETDWLDAYKAIKSASYSGAALNAGKRMAGLPLDVATDGLKAVRSLVSATSLTKNGLALAGGYAGVSKLQKMATKNITDSATKAAVSQLSNLVGSVGVFAGWTTAGLATDPAVKKAESFIQDKVKSTASSTTSYVADQTVKLAKTVKDMSGEAISSTGASLRSTVNNLRHRSAPEADIEEGGISAFSRSETPFQLRRL
>HopAB1_Pph_1449B(race 7)
MPGINGAGPSNFFWQWRTDGEPVTEREHDSSRSASSANSPELPPPASPAESGRQRLLRSSALSRQTREWLEATPARVQGATPPAEARQSPEAQQAERIVQELVRGGADLNNVRTMLRNVMDNNAVAFSRVERDILLQHFPNMPMTGISSDSVLANELRQRLRQTVRQQRIQSSTPARLADSSSGSSQRSLIGRSTMLMTPGRSSSSSAAASRTSVDRHPQGLDLESARLASAARHNHSANQTNEALRRLTQEGVDMERLRTSLGRYIMSLEPLPPDLRRALESVGINPFIPEELSLVDHPVLNFSAALNRMLASRQTTTNSPELPPLASSAESGRRRLLRSPPLLSGQREWIEQSMRQEAEPQSSRLNRAVRLAVMPPQNENEDNVAYAIRLRRLNPGADVSRVVASFITDPAARQQVVNDIRAALDIAPQFSQLRTISKADAESEELGFRDAADHPDNATSCLFGEELSLSNPDQQVIGLAVNPTDKPQPYSQEVNKALTFMDMKKLAQYLADKPEHPLNRQRLDAKNIAKYAFKIVP
>HopAB1_Psv_ITM317
MPGINGAGPSNFFWQWRTDGEPVTEREHDSSRSASSANSPELPPPASPAESGRQRLLRSSALSRQTREWLEATPARVQGANPPAEARQSPEAQQAERIVQELVRGGADLNNVRTMLRNVMDNNAVAFSRVERDILLQHFPNMPMTGISSDSVLANELRQRLRQTVRQQRALVQSSTPARLADSSSGSSQRSLIGRSTMLMTPGRSSSSSAAASRTSVDRHPQGLDLESARLASAARHNHSANQTNEALRRLTQEGVDMERLRTSLGRYIMSLEPLPPDLRRALESVGINPFIPEELSLVDHPVLNFSAALNRMLASRQTTTNSPELPPLASSAESGRRRLLRSPPLLSGQREWIEQNMRQGAEPQSSRLNRAVRLAVMPPQKENEDNVAYAIRLRRLNPGADVSRVVASFITDPAARQQVVDDIRAALDIAPQFSQLRTISKADAESEELGFRDAADHPDNATSCLFGEELSLSNPDQQVIGLAVNPTDKPQPYSQEVNKALTFMDMKKLAQYLADKPEHPLNRQRLDAKNISKYAFKIVP
>HopAB1_Pgy_49a/90
MPGINGAGPSNFFWQWRTDGEPVTEREHDSSRSASSANSPEFPPPASPAESGRQRLLRSSALSRQTREWLEATPARVQGATPPAEARQSPEAQQAERIVQELVRGGADLNNVRTMLRNVMDNNAVAFSRVERDILLQHFPNMLMTGISSDSVLANELRQRLRQTVRQQRIQSSTPARLADSSSGSSQRSLIGRSTMLMTPGRSSSSSAAASRTSVDRHPQGLDLESNEVLRRLTQEGVDMERLRTSLGRYIMSLEPLPPDLRRALESVGINPFMPEDLSLVDHPVLNFSAALNRMLASRQTTTNSPELPPLASSAESGRRRLLRSPPLLSGQREWIEQNMRQEAEPQSSRLNRAVRLAVMPPQNENEDNVAYAIRLRRLNPGADVSRVVASFITDPAARQQVVNDIRAALDIAPQFSQLRTISKADAESEELGFRDAADHPDNATSCLFGEELSLSNPDQQVIGLAVNPTDKPQPYSQEVNKALTFMDMKKLAQYLADKPEHPLNRQRLDAKNIAKYAFKIVP
>HopAB1_Psy_B728a
MSGINGAGPSNFFWRWRADDEPVTERERDSSSGANLTNSPQLRPESPTVSGRRLLRSNALSRQTREWQETTSASAERATPPVEPRQPPEAQPAERIVAERIVQELVRAGANLNNVRTMLRNVMDNNAVAFSRVEWNILLQHFPDMHTNGISSDSVLANELRQTLRQVVHQQRTQRALAPILSPAPSRPVASSSRSSQRTLLGRFTGWMAPRQTSSSSQATSSTSVDRHPQDLNQLESLRLADAERRNRSANQTDTDEALRRLTQAGVDMERLSTSLGRYIHSFQPAPPDLRRLLESVGIDPDIPEELTLVNNPVLNLNVALNRMLASRQATTESSSVFPSRAGDTRVRTLPVMPEREDNENNVAYGVRLLRLNPEAEVERVVEAFITDPSSRPEVVADIHAVLRSITSQFRQLRTISKADAESQDFRDAADYPDDPTSCLFGEDLSLSNPHQQVIGLAGESTDILQPYSQEGNKALRFMDMKKLAEHLASKPVHPMNRDRLDDKNIAGYAFRVVPD
>HopAB1_Pph_1448A
MPGINGAGPSNFFWQWRTDGEPVTEREHDSSRSASSANSPELPPPASPAESGRQRLLRSSALSRQTREWLEATPARVQGATPPAEARQSPEAQQAERIVQELVRGGADLNNVRTMLRNVMDNNAVAFSRVERDILLQHFPNMPMTGISSDSVLANELRQRLRQTVRQQRIQSSTPARLADSSSGSSQRSLIGRSTMLMTPGRSSSSSAAASRTSVDRHPQGLDLESARLASAARHNHSANQTNEALRRLTQEGVDMERLRTSLGRYIMSLEPLPPDLRRALESVGINPFIPEELSLVDHPVLNFSAALNRMLASRQTTTNSPELPPLASSAESGRRRLLRSPPLLSGQREWIEQSMRQEAEPQSSRLNRAVRLAVMPPQNENEDNVAYAIRLRRLNPGADVSRVVASFITDPAARQQVVNDIRAALDIAPQFSQLRTISKADAESEELGFRDAADHPDNATSCLFGEELSLSNPDQQVIGLAVNPTDKPQPYSQEVNKALTFMDMKKLAQYLADKPEHPLNRQRLDAKNIAKYAFKIVP
>HopAB2_Pto_DC3000
MAGINRAGPSGAYFVGHTDPEPVSGQAHGSGSGASSSNSPQVQPRPSNTPPSNAPAPPPTGRERLSRSTALSRQTREWLEQGMPTAEDASVRRRPQVTADAATPRAEARRTPEATADASAPRRGAVAHANSIVQQLVSEGADISHTRNMLRNAMNGDAVAFSRVEQNIFRQHFPNMPMHGISRDSELAIELRGALRRAVHQQAASAPVRSPTPTPASPAASSSGSSQRSLFGRFARLMAPNQGRSSNTAASQTPVDRSPPRVNQRPIRVDRAAMRNRGNDEADAALRGLVQQGVNLEHLRTALERHVMQRLPIPLDIGSALQNVGINPSIDLGESLVQHPLLNLNVALNRMLGLRPSAERAPRPAVPVAPATASRRPDGTRATRLRVMPEREDYENNVAYGVRLLNLNPGVGVRQAVAAFVTDRAERPAVVANIRAALDPIASQFSQLRTISKADAESEELGFKDAADHHTDDVTHCLFGGELSLSNPDQQVIGLAGNPTDTSQPYSQEGNKDLAFMDMKKLAQFLAGKPEHPMTRETLNAENIAKYAFRIVP
>HopAB3-1_Pma_ES4326
MVGISGRAGPSGSYNYSGHTDNPEPVSGRARDSNSEANSSNSPQVPPPLNAPASPMPAGRPRFLRSMALSSQTREWLEKGMPTEAEAGVPIRLQERAANTAPQARAEERHTQPADAAAPHARAERGRTLQAPASTSPLYTGAVPRANRIVQQLVAGADLANIRTMFRNMLRGEEMILSRAEQNVFLQHFPDMLPCGIDRNSELAIALREALRRADSQQAARAPARTPPRSSVRTPERSPAPRTATESSSGSNQRSLLGRFAGLMTSNQRRPSSASNASTSQRPVDRNPPRINLMPTGANRVAMRNRGNNEADAALQALAQNGINMEDLRAALEAYIVWLRPIPLDIANALEGVGITPRFDNPEEAKVDNPLMNLSSALKRRLDA
>HopAB3-2_ Pma_ES4326
MVGSINRAGPSGAPYGHTAPEPAPERAHESGSGASFSNSPQLPAHSSDAPTSQARDRREMLLRARPLSRQTREWVAQGMPPTADAGVPIRLHERAATAVPDARAEERHTPEEPADAAAPQHLGARAHANGIVQQLVDAHADLAGMLSMIQDGRRG
>HopAB3_Pph_1448A
MALSRAEQSILREHFPNMIATGINPHSELAIELRDALRRADRQQAASTPARTPTRSPAAPTPTQSSSSSSQRSLFGRFARLMTPDQRRSSNASTSQTPVDRSPPRVNQVPIRPDRAAMRNRGNNQAAAALQGLVQQGVNLEDLRTALERHLLRHQPIPLDIAYALQSVGIPSSVDTAESLVESPLMDLSVALHRVLGPRPVSAPPRPAVPMHPPAASRRPDGARSSALRVIPEREDYENNVAYGMRLLNLNPGVGVRRVVAAFITDPAARPAVVDDIRAARDPITSQFNQLRTVSKAVAESQNPPFMDAAHHHPDDATHCLFGEPLSLENPDRQVIGLAGNPTDTSELYSQQGNKELAFMDMKKLAQFLAGKPEHPMNRQPLDARTIANYAFRIVP
>HopAD1_Pto_DC3000
MLIGHSLHHMRPTAVDSSLPTSATSQTISNTKSRLDPHRVRELTFIGVGSSVAYLLNELNGRFADSGVTTPFLGKVSIVGKDDSWAENVRGKGYINHQTEIISQWDQQVPKYDPNYAARAEFSASNRRQLTRTVELGAEHLKAQVTGISRLDDGCFRINLDNGQILQSRQIVLGTGAGPHTSIWNSVTSHTQAEKRLDNIKLHEQKALRGKVLDLDEFMRASDASPQTFAGKTVVIHGPNAGIDAAERAGELGANAVWFTRSTNPVLLDGNQLKFAPELAKSAIHKVDKLDIRPTKLENGFALRLHYSSLGQDSREPKKVLDADYYVYAMGQDIHKPGSAAAILGSLLDHLEPIYDYDQVYSDQPFKTVIGLQSRGSNSDNGLIIVGAAVAQLATNVQHSYKDHALDRILEEMTRLPEKQTEKLSQMLLEGAPSVQIQTYLKTWQLDSGQPPDKQVLQNQVENYLAARDYFQRQTNEQKGNLDGVAAEVKNQTLTEVASVIVSPQLGTIKASAAALSGLMPAYVANGENNFTTDNRTMLRAGIAARYPNIGNAEASAFIDEVVTLRHLNSQRFIEKVAGEMMDKGAQPLVSLRPPVLGVPASVRTAYEAYLHALNSGAHDGTPLSQRWLPKK
>HopAE1_Psy_B728a
MMPSQITRSSHSSLPEVAPASGDAAGVSEQTPQQARTVAFFASGELAVAFGRTSTAPAQDSVRLLSALQRELDKQQPSWPTVAQLCHSLAEVAKTEQGWHQLASEDQAPAPALKDLLERCIGRLADMPASHASHDSLSLACEGLRTARLHQSVARLTARPPALARAIPDLLALTHLDPETLGAEPPVVSSYTLFSHFVHTAKQRTAELNDSLQRQPEAVVSLLRSHADTLNDLETLPGALQALTENCQDAPACNELRELAEVVGALLQLLREHGILPRLEAISIEPGEAPAPGHEAAEPRLTRSQALLKAGGNLVRKFDAYGALAPMDDKGLLALMRTPAPHLSPDQMHAFLNKHVLHLTQEQRDIVSNTPLPFAPEGDIEARCGMGFDEKLRLALANGSLVLSEEQLARLGHLPSAATTTSDVVKTLLEKPSSALSEAERDMLGAIVQANGQGQLDAWRAHNEQLPAVLSRSGLPSDVKDELLSLNQSMNAELGTLKNGASFKSRILASPAMLLALAPLPLAVAFVSKDNSYSSSLVAHFTKNAVFMAGLMMNELTNARTNVDHGLNRYFVTVLANAIVAQPTFARNEHLLEQVGFGIATAVASGAATLGVFNRESIVAAFKLAKSKLSRQDTGNASIPEEDHLAVVRHFDVSEHFAQQMKVATELYKQDKSITDIMNSSLTYLGTKSSEFQARFESVDALRAGLQLAEGERKADPDFYTKLGLVALTASIGAALVMLMKSMVGKADYAADGVWCVSEMLKLAMNPEVDMQKAVQVFKEIVGLNLVMTGFLGVNKVWNFLDKGIKGYASGAAVLTAANLTLPGMVGEVAGAAAGKGLSYLTDKGKAAHQAGRAAASWAGNYVGTSRLGSAVGTLQTAIPGRIAGGQVVAGLYDRFRYLTGSHPTPAQQAAGEP
>HopAE1_Pph_1448A
MMPSQITRSSHSSLPEVAPASGDATGVSEQTPQQARTVAFFSSGELAVAFGRTSAAPEQDSVRLLSALQRELDKQHPSWHTVAQLCQSLAEVGTTEQGWHQLASEDQLPALRELLDRCTHRLADMPAAHASHDSLSQACEGLRTARLHQSVARLTARPSSLARAMADLLTLTHLDPETLGAEPPVISSYTLFSHFVRTAKQRTADLNDSLQRQPDAVVSLLRSHADTLNDLEMLPGALQALTENCQDAPARNELRELAEVAGALLQLLLEHDLLPRLEEISIEPGEAPAPGHEPAEPRLTTRQALLKVGGNLVRKFDAYGALAPMDDKALLALMRTPAPHLSPDQMHAFLNKHVLHLTQEQRDIVSNTPLPFAPEEDIEARYGMGFDEKLRLALANGSLVLSEEQLARLGDLPSAATTTSDVVQTLLEKPSSALSEAERDMLGAIVQANAQGQLDAWRAHNEQLPAVLSRSGLPSDVKDELLSLNKSMNAELGTLKNGASLKSRVLASPAMLLALAPLPLAVAFVSKDNSYSSSLVAHFTKNAVFMAGLMMNELTNARTNVDHGLNRYFVTVLANAIVAQPTFARNEHLLEQVGFGIATAVASGAATLGVFNRESIVAAFKLAKSKLSRQDTGNARIPQEDHLAVVKHFDVSEHFAQQMKVATELYKQDKSITDIMNSSLTYLGTKSSEFQARFEVADALRAGLQLAEGERKADPDFYTKLGLVALTASIGAALVMLMKSMVGKADYAADGVWCVSEMLKLAMNPEVDMQKAVQVFKEIVGLNLVMTGFLGVNKVWNFLDKGIKGYASGAAVLTAANLTLPGMVGEVAGAAAGKGLSYLTDKGKAAHQAGRAAASWAGDYVSTSRLGSAVGTLQTAIPGRIAGGQVVAGLYDRFRYLTWSHPAPAPQAAGEP
>HopAF1_Pto_DC3000
MGLCISKHSGSSYSYSDSDRWQVPACPPNARSVSSHQTASASDIASGDVDERPATFSHFQLARCGGEYTLSMVSAAAYQAERRHRGNLIKDRSQSILPWVQVYHSKKGLDYSFQIDRTTTVKVAGFNCSIPNNRGTRHLYSAGTSQTNMPVIADNMSACIAVACAAENVDAGTGERRPGAKVRVFHLLPFRREDLVPEEVLASVRDYLRTTKEQGLTMRVAMHGGNTEGDFSVSTAQALKGLFANEGIPLEFDETCANRTSETLLGAVILDDNSTHFIKHLVAQ
>HopAF1_Psy_B728a
MGLCISKHSGSSYSYSDSDRWEVPVNPSNVRSASSHQTVSASDRASDKVDERPATFSHFQLARCGEDYTLSMVSLAAYQAERRHRGNLIKDRSQSALPWVQVYHSETGLDYSFQIDRTTTVKVAGFNYNVPNDGETRHLYSAGTSQVNMPVITDNMSACIAVACAAENVDAGTGERRPGAKVRVFHLLPFRREDLMPEQVLASVRDYLRDIKEQGLTMRVALHGGNREGDFSVSTAEALKSLFADEGIPIEFDETCANRTSETLLGAVILNDNSTQFIKHLVAL
>HopAF1_Pph_1448A
MGLCISKHSGSSYSYSDRDHWEVPVNPSNVRAVSSHQTASASDRASDKVDERPATFSHFQLARCGEDYTLSMVSLAAYQAERRHRGNLIKDRSQSALPWVQVYHSETGLNYSFQIDRTTTVKVAGFNYNVPNDGKTRHLYSAGTSQVNMPVIADNMSACIAVACAAENVDAGTGERRPGAKVRVFHLIPFRHEDLMPKQVLASVRDYLRDIKEQGLTMRAALHGGNREGDFSVSTAEALKSLFADEGIPLEFDETCANRTSETLLGAVILNDNSTQFIKHLVAL
>HopAG1_Psy_B728a
MFIASPKTNVQECLMINPVKHNFSHLGFSNAQSTSALGPASNKVPNFVSRGRGKGVPVEQFNTAEECRLAGRQDSVLDSIDGKEFMRLLQKYTASETTEEEFADLRASIPRYSIELAKSDQPKVLYRGISLDDEAASLLLNTSRGYRSREIAHGLIHGLRVVKGVYTATGVASASTVSNVSQGFALVNAKRKKETPVLFVLKAMPAVPALNHSGAKGVTLSESRLPLSAASKSEHEVILDITNRYEITQARRSGEFIVVDMTVLGRSKRGGEFALVETDKWKQLSGAKGSNPGGLFQAPNGVKWYVKTNPSANRLLNEVLASRLYRAAGIDVPDIELASRKGKPALISKLIVGNPKDLDTLAKNSQLKCGFAVDAWLANWDVIGLTGDNVIFNHRNKPVRIDLGGALVFRAQGEHKGNQFGTTPMELVTMLSREDNSSSRAFRKIERNDIREGIAAIEKIPDARIAALCAEHGPGNHSERIELGKRLISRKKWLVDMKQTLPYIHRRKNERGDVVTVKKPTSPSAADTWRDRYATAVFVPHSAVRGSMNNLPFRSFTPPDTMDGWRRFTTRAVNFTEPEFKRSQHLAPASGAIIFEPDGRVWITEPTNHPFGATHAFPKGKQEAGLNLRTNALKEVYEETGLLVEFHGFIGDYDRTTSRTRYYLAKRIDGIPSDMGFESQSVKLANITEAKRLLPNAVDIAILRDAERAYLKGPFK
>HopAG1-ISPssy_Psy_B728a (site of ISPssy insertion is marked with an &)
MNPITHSFSHLGFSNAQSTSALAPGGNKVPNFVSRGRGKGVPLEHFNTADEYRLARQQGGVLKSIDGREFMLLLQKYTAAETSDEEFADLRAAIPRYSIDLAEPGQTKVLYRGISLPEKTAARLLNISWGYESREIAHGLIHGLRVVKEGLKXXX&VTLSESRLPLSVASKSEHEVILDITNRYEITHARREGAYIVVDMNVLGRSKRGGELEVIETDKWSQLSGAKGSNPGGLFQAPDGVKWYVKTNPSTNRLRNEVLASKLYRAAGIDVPDIKMASRQGKPALISKLIGGNHKDIKTIEGSGQLRSGFAVDAWLANWDVIGQTGDNIIFNDRNKPVRIDLGGSLLFRAQGGHKGNQFGNTPMELVTMLSRKENTSSHAFRKIERNDIRMGIAAIERIPDDRIKALCAEHGPGNYSERIELGKRLISRKHWLVNMKQALPHIHRQKNEGGDVVIVKNPTSPSDVRALSDSSATAVFVPHRPVRGSLNNIPFKSFAPPDTVDGWRRHRTHAVDFKEPEFKFSNHLAPASGAIIFEPDGRLWITEPTNHPFGATHAFPKGKLEPGLNLRTNALKEVYEETGLKVELHGFIGDYDRTTSRTRYYLAKRVDGTPSDMGFESQSVKLARITEAGKLLTRGASGISEIDHTILVKAAEVFRLNPF
>HopAH1_Psy_B728a
MSMNTSVNNNSPGWSPVSSGNLAPSPDYSGKSSSNAVHFLPPESTQRSPNTVSWGNGAPTTATAGNGQARGGDQSDLIEALTTLIQALLKRLLGDSSASNSSANNPSENPSPASSGPGRASASPGGAASSTPDSGLSEQSNQAQPFNNTGLGSHGGANTVPDRIASPEAAQKMVEDVKNAGGGTLRIQMTHDQINDPAQMAKLKAMVDAGDKQGVKIQFTFRDNANGGGGNVLSGDKLQQAADDVKNVVSALGNHPSFVLDTFNEGGKSATQGWADMQSTLIKSARDAGYKGDIVVEDSNWGGGLTAGGESGLVKYADQLKAANGSNNPGLIGSIHEYASGADASSRLSSEIKALTSAGFKPQIGEVGNANWTGGGNFEQRDGANQAVKDNMGALKAAGADVLPWMDQFENGKIKHDVGFSKGDQFS
>HopAH1_Pto_DC3000
MSMNTSVSNNGPVWSPVSSGNHAPSPDFSGKSSSNAVHFLSPESAHRSPSAVSWGNSTPTAATTGNGRAGGAGQSGLVEALKTLIYALLKSVIGNASAHNRSESQPSASPGNGHGQASTCSAASPTSGSNPSQQPSDTPAFNSAGLGAHGGANTVPDRIASPDAARKMVEDVKNAGGGTLRIQMTHDQINDPAQMAKLKAMVDAGDKQGVKVQFTFRDNANGGGGNVLTGDKLKQAADDVKNVVSALGKHPSFVLDTFNEGGKSATQDWANMQSTLIKSARDAGYKGDIVVEDSNWGGGLTAGGESGLVKYAAQLKAANGSNNPGLIGSIHEYASGADASSRLGSEIKALSGAGFKPQIGEVGNANWTGGSNFEQRDGANQAVKDNMGALKAAGADVLPWMDQFQGGKIKHDVGFSKGDQFS
>HopAH2_Psy_B728a
MNIRSARPHDSLMAANEKPVTADRTPQPASAGTTAATSDTQTKLDTYTPSDRRSAEAAETSPIYTKAMLNDVAPVKDNTTSAEPDTKVQDKDKVSASDPVKPPEPVLRGGANVNPDDIATPAAATKMIQDLKAIGGGTLRFQMTHDQIKDSRQLDKLRALLSEGGKQGVKVQFTFRDDANQGSGNVLTGDKLKEAAADISTIVKRFGSRTGFVLDTFHQGGKSASQEWADMQTTLIKSARDAGYKGSIIVEDSNWGGGLTAGPQSGLVKFAVQLKAANGDDNPALIGSFHVYARESEASSRLASQIKALKEAGYKFQIGEVGNANLTANNTFQQKDAATNALRDNMSALKAAGADILPGKEQFQGGKLRHRAGFSTADQY
>HopAH2_Pph_1448A
MNIRSDRSYDPLMAAREKPVMAGRTTRAVGAGATEANPDTQEKLDAYTASDSRSAEAPEAFPVYTRTMLSRNARSLESEASPSDMALLASQQTLATQGDTKALRDEVAAVKDNATPSAPETKVTDKDKVASAEPVKIAEKVSRGGANANPDDIATPAAATKMIQDLKTIGGGTLRFQMTHDQIKDARQMDKLRALLSEGDKQGVKVQFTFRDNANQGGGNVLTGEKLKQASADISNVVKKFGSRTSFVLDTFNQGGKSASQDWADMQTTLIKAARNSGYKGTIVVEDSNWGGGLTAGPQSGLVKFADQLKAANGEGNPALIGSFHVYARESEASSRLGKQIKALREAGYKFQIGEVGNAKFLVGNTFQQKDEATKALQDNMTALKAAGADILPGKDQFQDGKLRRRAGFSKSDQFL
>HopAH2-1_Pto_DC3000
MNINSIRSYDLSMAAPEKSAVTNKATLPVNAGNNDAPTTRQSKLDTYTASHKYDSSGRPAEAPETAPVYTKALLNRNAQLQKSAAPSDTAPAGQQQVATAVTKNALQSNAVTVEEKVSGPTPNASNADTGSHGGANVDPGDIATPAAATKMIQDLKGIGGGTLRIQMTHDQIQDTKEMDKLTALVNEGDKQGVKVQFTFRDNANGGGGSVLTGDKLNQASTDISNVVKKFGGHSSFVLDTFNEGGTSATQGWADMESTLIKSARNAGYKGSIVVEDSNWGGGLTAGPESGLVKYADQLKAANGKGNPGLIGSIHEYASGADASARLGNEIKALQNAGYKPQIGEVGNANWLGGDKFEERDGATKAVRDNLAALKAAGADILPWKDQFQDGKLRHHVGFSKSDQY
>HopAH2-2_Pto_DC3000
MNIHTARSYDPLMATSEKPATADRTTRAVDAGATEPTPEKQAKLDTYTASDSRSAETAEGSPVYTRMMLSRNTRSLESEDSSSDTALLASQKALVSQNDTKAVGSEVAAVKDSTALSDAEKKAKEAEKAASTEAAKTAQTVARGGANVNPDDIATPAAATKMIQDLKAIGGGTLRIQMTHDQIRDVKQMDKLRALLNEGGKQDVKVQFTFRDNANQGSGNVLTGDKLKQAAADISSVVKKFGSRPGFVLDTFHQGGNSASQEWSDMQTTLIKSARNAGFKGSIVVEDSNWGGGLTAGPQSGLVKFADQLKAANGEGNPALIGGFHVYARESEASSRLGKQIKALQEAGYKLQIGEVGNASLLIGSTFRQKDDATKAMTDNMAALKAAGADILPGKDQFQDGKLRRRVGFSKSDQYS
>HopAI1_Pto_DC3000
MLALKLNTSIAQAPLKKNAEAELRHMNHAEVRAHTPTRFTLNHRAPTYEVAQSALGENHGGWTAVNKFKVTESEVFIHMERSDSRSKGDFAGDKIHLSVAPQHVASAFNAIGKILQADDSPVDKWKVTDMSCASSDLQPEKKRVTQGAQFTLYAKPDRADNTYSPEYMGKMRGMISSIERELHTAGVQQSNNRPASDVAPGHWAYASYRNEHRSERAGSSSQANELEKEPFFQLVSFPDVAASPVKSGASSRSLMPPPWTR
>HopAI1_Psy_B728a
MPINRPAFNLKLNTAIAQRT&LKKDAGAQLRRLNQSEVRANTPTRFAVNHRAPTYDVAQSALGENHGGWTAANHFKMTGSEVFIHMDRLEPNCKGEFAGDKIHLSVAPEDVPHAFNAIGKTLQASDSPVDSWKVTDMKCLQAEMPAAEQRVALGAQFTIYAKPDRADNTYSPEYMGKMRGMISSIEQELSAAGVRQSSHRPDSDVSPGHWSYASYRNEHKSNRSGTSNQHRNLEAEPFFQLVSFSDGASGSSRSSADHQALLPPPWAR
>HopAJ1_Pma_ES4326
MRSRVITTSLVVIMLSCASAAPACFSADMTPSVSNESTSEADFQQWLATFRSNATTKGIDTATLDLAFQNITLDPTVHQLDMAQPEFTTAIWDYLSERLTPKNTQQGQELLQKEPVLNEVERHYGVNAKIIAAIWCIESGYGKDIGSRDVIRSLATLAYKGRRMDYGATQLMAALHILQNKDIARAQLIGSWAGAMGQTQFIPTTYLDYAVDFNHDNRRDVWSSRADALASTASYLKRSAWNSRISWGQEVQLPENFDYAQADMSIKKPVAEWQRLGVMGTTHAIPGELAQEQASVLLPAGYRGPAFMVLSNFRSILRYNNSIAYALTIGLLADSYAGGTGVSHPWPTDNPPLGSIAQVTDLQKLLTAKGYSLGAADGVIGAMTRAAIRAYQKDQHLPPDGYASTVLLESLRR
>HopAJ1_Pto_DC3000
MRSRVITTSLVVIMLSCASAAPACFSADMTPSVSNESTSEADFQQWLATFRSNATTKGIDTATLDLAFQNITLDPTVHQLDMAQPEFTTAIWDYLSERLTPKNIQQGQELLQKEPVLNEVERHYGVDAKIIAAIWCIESGYGKDIGSRDVIRSLATLAYKGRRMDYGATQLMAALHIVQNKDIARAQLIGSWAGAMGQTQFIPTTYLDYAVDFNHDNRRDVWSSRADALASTASYLQRSAWNSRVSWGQEVQLPENFDYAQADMSIKKPVAEWQRLGVMGTKQAIPGELAQEQASVLLPAGYRGPAFMVLSNFRSILRYNNSTAYALTIGLLADSYAGGTGVSHPWPTDNPPLGSIAQVTDLQKLLTAKGYSLGAADGVIGAMTRAAIRAYQKDQHLPPDGYASTVLLESLRR
>HopAJ1_Pph_1448A
MRSRVITPSLVVIMLACASAAPACFATDMTPGVQNESTSEADFQQWLATFRSNATTKGIDTATLDLAFQNITLDPTVHQLDTAQPEFTTAIWDYLSERLTPKNTQQGQELLQKEPVLNEVERHYGVNAKIIAAIWCIESGYGKDIGSRDVIRSLATLAYKGRRMNYGATQLMAALHILQNKDIARAQLIGSWAGAMGQTQFIPTTYLDYAVDFNHDNRRDVWSSRADALASTASYLKRSAWNSRISWGQEVQLPENFDYAQADMSIKKPVAEWQRLGVMGTTHAIPGQLAQEQASVLLPAGYRGPAFMVLSNFRSILRYNNSIAYALTIGLLADSYAGGTGVSHPWPTDNPPLGSIAQVTDLQKLLTAKGYSLGTADGVIGAMTRAAIRAYQKDQHLPPDGYASTVLLESLRR
>HopAJ2_Pto_DC3000
MPSRFTHRPQLRQLIAASSLIALVACAEKPTAADATPLQTSKAQTNAPAVAPTPALVVDDTLTIQPAVSFSEWQAGFRAQALKAGIRADVFDLAFAGVTPDMSVVKADRSQPEFSRPVWEYLDGAISAVRVRKGQALLSQYADDLQKIEQQYGVDRQALVAVWGMESNFGSFQGSQSVIRSLATLAYEGRRPGFAQSQLLAALEIIQHGDITPDKMLGSWAGAMGQTQFIPTTYNTHAVDFDGDGRRDIWNTPADALASTAHYLQSSGWQRGQPWGFEVVLGSGFDYSLADSTTRKSLAEWQQLGLKQPDGSAIPVAASQQQAVLLLPAGYRGPAFLVLDNFRAILKYNNSTSYALAISLLSDRFKGAGYVVGAWPRADTPLSRSERIELQSLLSARQYDAGAPDGIIGANTRKAIRSAQQSFGWPADGYPTHELLEALRKPVGQ
>HopAJ2_Psy_B728a
MPSRFTHRPQLRQLIAASSLVALVACAEKPTAADATPLQSSKVQTNAPAVAPTPALVVDDNLTIQPAVSFSEWQAGFRAQALKAGIRADVFDLAFAGVTPDMSVVKADRSQPEFSRPVWEYLDGAISAARVRKGQALLSQYADDLQKIEQQYGVDRQTLVAVWGMESNFGSLQGTQSVIRSLATLAYEGRRPGFAQSQLLAALEIIQHGDITPDKMLGSWAGAMGQTQFIPTTYNTHAVDFDGDGRRDIWNTPADALASTAHYLQSSGWQRGQPWGFEVVLGSGFDYSLADSTTRKSLVEWQQLGLKQPDGSAIPVAASQQQAALLLPAGYRGPAFLVLDNFRAILKYNNSTSYALAISLLSDRFKGAGYVVGSWPRGDLPLSRSERIELQTLLSARQYDAGAPDGIIGANTRKAIRSAQQSLGWPADGYPTHELLENLRKPVGQ
>HopAJ2_Pph_1448A
MPSRFTHRPQLRQLIAASSLVALVACAEKPTAADATPLQSSKAQTNAPAVAPTPALVVDDSLTIQPAVSFSEWQAGFRVQALKAGIRADVFDQAFAGVTPDMSVVKADRSQPEFTRPIWEYLDGAISAARVRKGQALLSQYADDLQKIEQQYGVDRQALVAVWGMESNFGSFQGTQSVIRSLATLAYEGRRPGFAQSQLLAALEIIQHGDITPDKMLGSWAGAMGQTQFIPTTYNTHAVDFDGDGRRDIWNTPADALASTAHYLQSSGWQRGQPWGFEVVLGSGFDYSLADSSTRKSLAEWQQLGLKQPDGSAIPVAASQQQAALLLPAGYRGPAFLVLDNFRAILKYNNSTSYALAISLLSDRFKGAGYVVGAWPRGDTPLSRSERIELQTLLSARQYDAGAPDGIIGANTRKAIRSAQQSFGWPADGYPTHELLEALRKPVGQ
>HopAK1_Pma_ES4326
MNTINRNVYPVSGLSTQSVNPDSDGIQPPDVKSGHNSQLIDFSSPQQVNGLQSSLSLSGSRPQVPATRAASDASENPVELLLNKLVEAIRNILKDLLSLFKGDQQQDQAPPPAQTQREQAPSFSQLSQTPSSASPSSPSPSAAPAPAPTPTPTEKPFVVQNDHPADKPVTVQKNTAPTPPDPVQTQDKTSVTAPPKPVAATPAAHPRATTPVTEKPDTEEKVAKPAPRAAHGQGADMSGMIGFAKEANTTGGNNGEVVTVNTVADLKKYMEDDTARTVKLGANLSADSKVSINFGANKTLLGTDKGNSLHNIYLASGKTASNDIFQNLNFTHDSRYRENGDMQMFISSGQKYWIDHITATGTKDQNPKGLDKLLYVGGKADNVSLTNSRFQNNEYGVILGQPDDSADAKAEYKGYPRMTIANNVFSDLDVRAPGLMRHGQFDVFNNSINDFHLGFTATGDATILSQANYFAKGVDVSNKASNSGVLDDYGDAHFKDIGSNVSFTQKSPVTAWTPSYNRDIKTAEAARAYDLANAGAEAVR
>HopAK1_Pto_DC3000
MNTINRNIYPVSGISAQDAPVQTDQLQPQGQGIRPGHNSNLIDFGLIQQANGPHSSLNTSSSRIQPTDTSTSSNRLGGNGDQLLNKLVEAIRNILNNLLSLLEGNQHQGSSPAQTQREQTPTSTQSHASPSSSSSSSPSTSSQSSPSVPSTPQGNAEKPFVVQSDHPAEKPVSLQRTSEPTSVTPPQTPPQAVERNSITPDKAPAKPEAVKPAVVNDPVLPKTSIPAAAKPDSTVTAAKHATPAARGQGADMSGMIGFAKEANTTGGNNGEVVTVNTVADLKKYMEDDKARTVKLGANLSADSKVSINFGANKTLLGTDKGNTLHNIYLASGKTASNDIFQNLNFNHDARYRENGDMQMFISSGQKYWIDHITATGTKDQNPKGLDKLLYVGGKADNVSLTNSKFQNNEYGVILGQPDDSAAAKAEYKGYPRMTIANNVFSNLDVRGPGLFRQGQFDVVNNSIDKFHLGFTATGNATILSQANYFSNGVDVSNKASNSGVLDDYGDAHFKDIGSNVSFTQKSPVTAWTPSYNRDVKTAEAARAYDLANAGAQVVK
>HopAK1_Psy_B728a
MNTINRNYYPVSGIPAQDAPAQTDQLPPQGQGIKPGHNSNLIDFGLTQQANGPHSSLNTLGSRVQPTDTNTSSNMPGGNGEQVLNKLVQAIRNILNNLLSLLEGNLHNGSGPAQPQRDQTPTLAQSPSSASPSSSPPSTPQGNAEKPFVVQNDHPSEKPVSLQKNTEPTSAAPSQTAPRTTERSSATPDKTPARPDAVNPAVVHDLALPKTSTDTTAKPDNTVNAAKTATPAAHGQGADMSGIMGFAKEANTTGGNGGEVVTVNTVADLKKYMEDDKARTVKLGANLSADSKVTINFGANKTLLGTDKGNSLHNIYLASGKTASNDIFQNLNFDHDSRYRENGDMQMFISSGQKYWIDHNTYSGTKDQNAKGLDKLLYVGGTADNVSLTNSKFQNNEYGVILGQPDDSAQAKAEYKGYPRMTIANNVFSNLDVRAPGLMRHGQFDVLNNSIDNFHLGFTATGDATILSQANYFAKGVDVSDKASNSGVLDDYGDAHFKDIGSNVSFTQKSAVTAWTPSYQRDIKTAEAARAYDQANAGAKTVS
>HopAK1_Pph_1448A
MNMITRNYYPVSGQPTQGINPQADNSPPPQVTSGNGSKLVDFAPPQQATGLQSSFNGLGSRAQTPATNAASGATENPVELLLNKLVEAIRTILKDLFSRSQGHQQDGSTPAPAPSEREQAPTSLQSSSAPSSGSPSSSGNTEKPFVVKNDYPTDKPVSLQKSATAAPSDTARTSASAQGNTPAANQSAPAKTLPTATDRSETTEKVAQPAHRAGNGPGADMSGMVGFAKQANTTGGNGGEVVTVNTVADLKKYMEDDKARTVKLGANLSADSKVTINFGANKTLLGTDKGNSLHNIYLASGKTASNDIFQNLNFDHDSRYRENGDMQMFISRGQKYWIDHNTYSGTKDQNAKGLDKLLYVGGTADNVSLTNSKFQNNEYGVILGQPDDSAQAKAEYKGYPRMTIANNVFSNLDVRAPGLMRHGDFDVYNNSIDNFHLGFTATGDATILSQANYFAKGVDVSNKASNSGVLNDYGDAHFKDIGSNVSFTQKSPVTAWTPSYQRDIKTAEAARAYDLANAGAKTVS
>HopAL1_Pma_ES4326
MNMITRNYYPVSGQPTQGINPQADNSPPPQVTSGNGSKLVDFAPPQQATGLQSSFNGLGSRAQTPATNAASGATENPVELLLNKLVEAIRTILKDLFSRSQGHQQDGSTPAPAPSEREQAPTSLQSSSAPSSGSPSSSGNTEKPFVVKNDYPTDKPVSLQKSATAAPSDTARTSASAQGNTPAANQSAPAKTLPTATDRSETTEKVAQPAHRAGNGPGADMSGMVGFAKQANTTGGNGGEVVTVNTVADLKKYMEDDKARTVKLGANLSADSKVTINFGANKTLLGTDKGNSLHNIYLASGKTASNDIFQNLNFDHDSRYRENGDMQMFISRGQKYWIDHNTYSGTKDQNAKGLDKLLYVGGTADNVSLTNSKFQNNEYGVILGQPDDSAQAKAEYKGYPRMTIANNVFSNLDVRAPGLMRHGDFDVYNNSIDNFHLGFTATGDATILSQANYFAKGVDVSNKASNSGVLNDYGDAHFKDIGSNVSFTQKSPVTAWTPSYQRDIKTAEAARAYDLANAGAKTVS
>HopAM1_Ppi_870A
MHANPLSSFNRAQHGNLTNVEASQVKSAGTSSTTNIDSKNIEEHVADRLSDLGRPDGGWFFEKSLGTLKNLNLEQLAGIHDVLKLTDGVKNIVSFGAREGGFELAMQFRHDLYRSQHPDENSPHDAATHYLDAISLQSNKFTKLEKLQHVDVFKMQNPFWDVGYKNGIAHAKKMAFFITPEWLGSDFCKQEFQWLSETKNKDIKSAFVIFKDVDLKSKNMTSIFNFADFHKSRVMMASTPPESGLNNVKIENSVDLNFKRLLTDRESWELNNFLGD
>HopAM1-1_Pto_DC3000
MHANPLSSFNRAQHGNLTNVEASQVKSAGTSSTTNIDSKNIEEHVADRLSDLGRPDGGWFFEKSLGTLKNLNLEQLAGIHDVLKLTDGVKNIVSFGAREGGFELAMQFRHDLYRSQHPDENSPHDAATHYLDAISLQSNKFTKLEKLQHVDVFKMQNPFWDVGYKNGIAHAKKMAFFITPEWLGSDFCKQEFQWLSETKNKDIKSAFVIFKDVDLKSKNMTSIFNFADFHKSRVMMASTPPESGLNNVKIENSVDLNFKRLLTDRESWELNNFLGD
>HopAM1-2_ Pto_DC3000
MHANPLSSFNRAQHGNLTNVEASQVKSAGTSSTTNIDSKNIEEHVADRLSDLGRPDGGWFFEKSLGTLKNLNLEQLAGIHDVLKLTDGVKNIVSFGAREGGFELAMQFRHDLYRSQHPDENSPHDAATHYLDAISLQSNKFTKLEKLQHVDVFKMQNPFWDVGYKNGIAHAKKMAFFITPEWLGSDFCKQEFQWLSETKNKDIKSAFVIFKDVDLKSKNMTSIFNFADFHKSRVMMASTPPESGLNNVKIENSVDLNFKRLLTDRESWELNNFLGD
>HopAN1_Pto_DC3000
MLVRGGMRTVQSIGIPSAEMAAGLDADAIVIALKSRTTPSADAVAESLAALEWLRERGCEQIFFKYCSTFDSTAAGNIGQVSEALLEQLGSDFTLACPAFPENGRTIFRGHLFVQDQLLSESGMQNHPLTPMTDANLVRVLQAQTTGKVGLLRYDSIAQGVEGVRNRIAELRAEGVRMAIADALSDADLYTLGEACADLPLLTGGSGLALGLPGNFRKAGKLRDIDAAKQIAISGGEVVLAGSASVATNSQVAAWLEANRPALRINPLDLAAGKPVVEQALAFARDAGQTVLIYATSTPDEVKAVQNELGVERSGAMVEAALGEIAKGLLDAGVRRFVVAGGETSGAVVQALGVQLLQIGAQIDPGVPATVSSGAQPLALALKSGNFGARDFFSKALKQLAGEA
>HopAN1_Psy_B728a
MSLNNARPLLGCIADDFTGATDLANMLVRGGMRTVQSIGIPSAEMAAGLDADAIVIALKSRTTPSAEAVAESLAALEWLRERGCEQIFFKYCSTFDSTAAGNIGQVSEALLEQLGSDFTLACPAFPENGRTIFRGHLFVQDQLLSESGMQNHPLTPMTDANLVRVLQAQTSHKVGLLRYDSIAQGVEGVRNRIAELRAEGVSMAIADALSDADLYTLGEACADLPLLTGGSGLALGLPGNFRKAGKLRDIDAAKQVAISGGEVVLAGSASVATNGQVAAWLEADRPALRINPLELAAGKPVVEQALAFARDAGQTVLIYATSTPDEVKAVQQELGVERSGAMVEAALGEIAKGLLDAGVRRFVVAGGETSGAVVQALGVQLLQIGAQIDPGVPATVSSGAQPLALALKSGNFGARDFFAKALKQLAGAA
>HopAN1_Pph_1448A
MSLNNARPLLGCIADDFTGATDLANMLVRGGMRTVQSIGIPSAEMAAGLDADAIVIALKSRTTPSADAVAESLAALEWLRERGCEQIFFKYCSTFDSTAAGNIGQVSEALLEQLDSDFTLACPAFPENGRTIFRGHLFVQDQLLSESGMQNHPLTPMTDANLVRVLQAQTRHKVGLLRYDSIAQGVEGVRNRIAELRAEGVSMAIADALSDADLYTLGEACADLPLLTGGSGLALGLPGNFRKAGKLRDIDAAKQVAISGGEVVLAGSASVATNGQVAAWLEDNRPALRINPLDLAAGKPVVEQALTFARDAGQTVLIYATSTPDEVKAVQKELGVERSGAMVEAALGEIAKGLLNAGVRRFVVAGGETSGAVVQALGVQLLQIGAQIDPGVPATVSSGAQPLALALKSGNFGARDFFAKALKQLAGAA
>HopAO1_Pto_DC3000
MNPLQPIQHSITNSQMSGGQQLEAEGSQAHNSYSHPDRISLSQLSQSAHLALDHLSTQPNTDHQRVASLVRNAVQDGKFQLQSSNDTQVTYKTSVCPPANADTMGAAHLINNELTVQARLNDQLEYDIVSAHLYGPSEAISIDASSPPSANDLASSGLSERTHLGMNRVLLRYAVPPRETEDQCVMVIDKMPPPKHGKMSFFRTTNDLSKLPLGMETGGLSDLKLAGCERISSVEQVKSIRAALGGGPLTVLDLREESHAIVNGLPITLRGPMDWANAGLSQVDGAARESAMITELKRTKSLTLVDANYVKGKKSNPQTTELKNLNVRSEREVVTEAGATYRRVAITDHNRPSPEATDELVDIMRHCLQANESLVVHCNGGRGRTTTAMIMVDMLKNARNHSAETLITRMAKLSYDYNMTDLGSISALKRPFLEDRLKFLQAFHDYARNNPSGLSLNWTQWRAKIALE
>HopAP1_Psy_B728a
MDPEKRVVISKTDQGSEANMPGHWTGCARPTRDPFVPFVAGRGESVAVRYNSRFGRRFDDQSVNGQPDPSLAYVFLGHELIHASRTLQGTQYRVSRGRPDVDEDSGAAEEELRTVGIGQYEDEYPSENAIRREHGLAPRTSYSGNTGTNLREPPERNSQYTEARLRSLNARRWSDM
>HopAQ1_Pto_DC3000
MNRISTSSVNSSFNYTAPTKEAQNRFASAPDNSPLVATTTSITQTLVQPGRLDKNHRLMDSKIINFSVAFNLGRTRSIAGGSA
>HopAR1_Pph_race3
MKIGTQATSLAVLHNQESHAPQAPIAVRPEPAHAIPEIPLDLAIRPRTRGIHPFLAMTLGDKGCASSSGVSLEDDSHTQVSLSDFSVASRDVNHNNICAGLSTEWLVMSSDGDAESRMDHLDYNGEGQSRGSERHQVYNDALRAALSNDDEAPFFTASTAVIEDAGFSLRREPKTVHASGGSAQLGQTVAHDVAQSGRKHLLSLRFANVQGHAIACSCEGSQFKLFDPNLGEFQSSRSAAPQLIKGLIDHYNSLNYDVACVNEFRVS
>HopAS1_Pto_DC3000 (location of premature stop indicated by &)
MTLRINTRSATPVVPLETGSTSQPTPPPVTARATEPPPVANPAAPKSAPGVQQAHGLKTRIAGKLSERQTNFSLGIPGTGRTLNRPLRSGIPEEGEQVSNEESHDPLLKEAHELQRMVESALTHLKAAPTSLWERPAPSTVRRITTKIFPWLKPAPLREVASNGSNAKTKIKINSQQSPETIAAAVKELSTRLDHQSKVLATATHALVAAREHLESLEQATPPSSTEPLDHARARVQQADSTTRLASQQLRELIQGTDVLQLGALSEGQDQVEQKAEFS&QWLSELRTRMQAVDVRFADRHTAIEIELQLKVAQTRELISLDHDMTAAEHTAAQANTQLSALRAQRQETPEGSDEADRLDTAIGQTLATRSQAMQTHQQLAKRLVRVDADVARLNDELGEIHQRIAIVNDERFALKTLDQKLPASEQVAAPAEDQTQERIDKTALKNVREQYLASQIGEAHAFAATGADEIQAALQRIGDRLQGTPPPTPLPAFAVIEVVTSALADVTGNDATRANRVLDLLNQHPLEHWPRVAEEMSKSVRTRSANNNSVQRDTLDLCRKLANVPRGMEMLQVLSSDGTAPIVAERAKPLRVFWNADEAQQKEPDGKVKAWLQTAKQVARSKLDGDEKSFDDVDHAAFNAVRNGYFSNAPGTPYAQHDQRLKKATMEWVMRAVAANTPEQATATAPTKSSLPRRLVPTLNKTPFAKSTLDRAYSVGESMGLQSPRKQVDQVISARISMLEETLKNAKGAPGLQLEISAAHAMLDHLKSLEKKGTHLSQVTLKKRDGKSMQSLLKARVQQQRLSQIWDKPDANGKRAVNVLHKAQHIELPPLYSELANSKLSVYEALNRVDEHLREVLPPVLQPAESVEEVLDQDLSAAIKLLKTRHLSEKSDIVTFFKPFILESRLRDRLRLGGGGTLGVGLPSLPYSLISPIVSPIFSAEKSRSDEAFAQLFMPILGMEMSFGKARTEAAEATIGVAAGSAVADGVAIQAALTGRFTAQETQTSSTLMRFFRTRHKDDEMRGNMLTALDSMVRWDIIDPQKGQRYAGPLEAILARNPEVSVSQIDATSSTRNVAARVALRVPAVRFKDGASHASQTLTPEPSVYVEADRIKETRTETGGFISVVGAKGDTAQQRMGVTANLNFAPIASSATPAEKGANHGVQGQGLGLQLGMSRDLAWALEKNEISPFLIGDKQDADLDRHYSTPRDMQAEITANRDLWLMRCIETLEPDETGNKNTPDNRLRAAMHLDAFEATIKRLGKDSKYCQYNVNYSMKGRAGAEIDGYRGIQALALQRGDVQAAEKAQQAIDDILLTKETWRPLVLIVRERARDSTVVGWRNLLRWQKLSNVDGQRTAAQFPPP
>HopAS1_Pph_1448A
MTLRINTRSATPVVPLETGSSSQPEVPSVTARPTEPPPVANPAAPKSAPGVQQAHGLKTRIAGKLSERQTNFSLGIPGTGRTLNRPLRSGIPEEGEHLSSEEKHDPLLKEAHELQRMVDSALTHLKAAPTSLWERPAPSTVRGITTKIFPWLKPAPLREVASNGSNAKTKADNSKQSPETIAAAVKELSTRLDHQSKVLATATLALVAAREHLESLEQTTPPTSTERLNHARARVQQADSTTRLASQQLRELIQGTEVLQLGALSEGQDQVKQKAEFSQQWLGELRTRMQALDVRFADRHAAIEIELQLKVAETRELISLDHDMTAAEHTAAHANTQLSALRAQRQETPEGSDEADRLDTAIGQTLATRSQAMQTHQQLTKRLVRVDADVARLNDELGKIHQRIAIVNDERFALKTLDQKLPASDQVTTPAEGEAQERIDKTALKNVREQYLASQISQAHAFAATGADEIQAALQRIGDRLQGTPPPTSLPAFAVIEVITSALADVTGNDATRANRVLDVLSQHPLEHWPRVAEEMSKSVRTRSATNNSIQQDTLNLCRKLATVPRGMEMLQVLSSDGTAPIVAERAKPLRVFWNADEAQQKEPDGKVKAWLQTAKQVARSKLDGDEKSFDDVDHAAFNAVRNGYFSNAPGTPYAQHDQRLKKATMEWVMRAVAANTPEQATATAPAKSSLPRRLVPTLNKTPFAKSTLDRAYSVGESMGLQSPRKQVDQVISARISMLEETLKNAKGAPGLQLEIPAAQALLDHLKSLEKKGTHLSQVTLKNRDGKSMQSLLKARVQQQRLSQIWDKPDANGKRAVNVLHKAQHIELPPLYSELANSKLSVYEAINRVDEHLREILPPALQPAQSVEEVLDQDLNAAIKLLKTRHLSEKSDIVTFFKPFILESRLRDRLRLGGGGTLGVGLPSLPYSLISPIVSPIFSAEKSRSDEAFAQLFMPILGMEMSFGKTRTEAAEVTIGVAAGSAVAEGVGIQAALTGRFTAQETQTSSTLMRFFRTRHKDDEMRGNMLTALDSMVRWDIIDPQKGQRYAGPLEAILARNPEVSVSQIDATSSTRNVAARMALRVPAVRFKDGASDASQTLTPEPSVYVEADRIKETRTETGGFISVVGAKGDTAQQRAGVTANLNFAPIASSATSAEKGANHGVQVQGLGLQLGMSRDLAWALEKNEISPFLIGDKQDADLDRHYSTLRDMQAEITANRDLWLMRCIETLEPDETGNKNTPDNRLRAAIHLDAFEATIKRLGKDSKYCQYNVNYSMKGRAGAEIDGYRGIQAVALQRGDVQAAEKAQQAIDDILLTKETWRPLMLIVRERARDSTVVGWRNLLRWQKLSNIDGQRTAAQFPPP
>HopAT1_Pph_race6
mvginnwssnldayrilqeaqslteepphfdtafpiepesiappehhnhryvigqeehrvrrlaanrnkgrpsarafgnarnnstrn
>HopAU1_Pph_race6
vifehslagrrllpagqinnnveaamkpvqsvsatqhynpltnlgqeascsheisgitqtegmqataattqtaeqlttarvrditaaakvipdgttvmsrkpedlsqlqtaylaaknapthpdlylklcetfrvhderhaseghenicaktmtaridddairvmayasrgmhggdvnnflkfsfnsglpnpissalpsmltfgassfigavhgpwsgfgsalafaaakpfmaggiqpaivslcdnirgrnaptvlakgevndeiwldaaaqtleglnedtrraltsfddavqaaitsvgirdpkfletdeglelffdhlsdthfnclrealegvnnalqntapqtreslraleeasrpnmleqrettlkaefsnlrqkegndwqriprslrasggtltsglsglkrdeiptrmnpaldrkshfeglnalaspavgtsyaaaisllqspmagldernkqkfnvkaaivfydaftpegkqrylageemdpdrdvdqaklrgvftsvseymvkstqenlkqrqkvlgveiseaghalnalpentssitppeirakverykalsadmsavtqairegnpnfltdlpdgevkkafddcvnsggmhvlenmtkvkyakqgelkaqwtqkvstdvsmfglagqftpsivnklaaaicggaghipnavvgflgayslaasfigaqtqfaainaknnfregnpkptsletfmrgnlapvmqasanrhsqhalqgaeqaistarqalnsslgqnlrrrpsartqqe
>HopAV1_Pph_race6
mappehhnhrhlvtqeenrgrhlvgnpmrrtrsdvgahgltphqplltrsksdhglervatplafevqsvgseqtassaevmtaagrrhslltdyqaaiarpldldrvlaavklraaaeiyckknnlarlsprpprtsagnqrldalvnrpvdeliaevqaaprkfsrtqltdvaqrhllaalnididqykkgvhkaglyeglhsvagrlvsvaaaavsagvsevpgvsktvtktvkilshqlpssvvnpaltgglrsvtdvmesfkrvgglpvlspqidkspdmgkivkaaremrgqldeavghfarahksdpqalprlvdaflalhgvadrqyrrriglnrtqtygkgwgmavngvaaigtvvsttvpvvgqvagpailastiplqwgagylderrnkhrynlrantkwgdflkdnaanihfkdltvehisesklrqsfltqpevqiaairevyedtigelmrrrlemqkdidvqreagrpmralalkqlreldaeidvtkmhadqfesfnmdrwsaipedsvigrclddldnlqkanrrarlrkpgegaqivqryvqafqggvstgttlpvvdavasidsfhvhdsqghdhglqpaplavaagtgaaggavftgatgevrmskadnkkimtqlrvdpevytadaehwrfragnrdvdlrtsagykqhahtrwdelalvaqalkhgltsgpvglknlavgmslsalavqrlsnlaksiirlcfgavlgtllcflntqarhrllpvgqmnnnveaairkind
>HopAW1_Pph_race6
mrvrvsntlqpavehttqatiggcssstasrikeipfkqadelarvgdqraacvvltaawldrvhhhsqpaearidhmrhratleqvaerqqtyrnheinnprtpyeilfsptfrdyslrlsnarildimsdeeqamgsmantlrdpnsshvlvivrmngdnhaiathctgnklhvfdpnhgeysfkadtgtveesmrdiiqayssrfpvpeihilpvrs
>AvrA_Pgy
MWNVSKSSNNLGAYKLPLEAQTPPEKISPFDAMSAAQPEGKAPHDQLQNDQYPIQQAEDRGRHLVEQAEIQAHVQHCHSKAPEIGDATKTQSVSEKLGTAKNSSCDASQILIGSKNDDFHKNKAGSNGDINKSSDPSALRCSLSPAPRRVPKSKKSYGAATIGGKVYHPHEKTDSTIADFLSRSLSNNAYRSERHLRKRALAYLNHISAEKEITSNACFAMKDVNSFAHKQSEWLCHLERSLWRDEPALQFHDRQQLGNEVLGLKKPDDQSPYFKPRAWKISDEAASAFAMMLKGESGPFTQDQVKVGFEICQEGELLAGRLKIQPRMAFRLKNRHDANRSGTHSVKSLSGLDLSADVGTDIREFFQVPVMSGTSGTSSDVVIAARYAAMHAGLKWSAPELTIDQAKHALIDLSMDFFRRNGPAVVMALRMNSLRKNQGLPYKEVDRCEVFTHSYAEIHGAISLTIDGVDPADKVEVKNRLYGYTLDAKATLMKIADRSIRRGVRSKVDIRSTSTSLQTPQLRRVLEKKKIVQKVAELYSEMGKAGNSATLKEAITKSSVKELLVNDKPVVSRDYALGEPLMVRSLRFSHDHEATSSFGSAGKTPAKREVDTLCDNSTAFDIVMTPFSVINAKAKGDTISEMKVPHRPKWKGLPSVLYKVTASVDLPEYAVARPGFGDIHSFNSNKAFSSEFSSVRNSLSHAEKMGFIENSLKPYIKHDPDRESFDFKHSIDELADAQCMLQSRKPNSTLRHNEYCAKLELWDAKAIEVGMSRPVAVATLIEFNLEMLSAARYIEDEGYDGKLITNFLERQLSWFGQNAALNKEVTLKKLWGLPFDERKAVAEKVCEALRQGVSLCVYEKNVEGSRIRELSLLNFNAYDIMRGIELFLSSKLLQPPTGAGPTVKSRL
>AvrB1_Pgy_race4
MGCVSSKSTTVLSPQTSFNEASRTSFRALPGPSQRQLEVYDQCLIGAARWPDDSSKSNTPENRAYCQSMYNSIRSAGDEISRGGITSFEELWGRATEWRLSKLQRGEPLYSAFASERTSDTDAVTPLVKPYKSVLARVVDHEDAHDEIMQDNLFGDLNVKVYRQTAYLHGNVIPLNTFRVATDTEYLRDRVAHLRTELGAKALKQHLQRYNPDRIDHTNASYLPIIKDHLNDLYRQAISSDLSQAELISLIARTHWWAASAMPDQRGSAAKAEFAARAIASAHGIELPPFRNGNVSDIEAMLSGEEEFVEKYRSLLDSDCF
>AvrB2_Pgy_race4
MGNVCFRPSRSHVSQEFSQSEFSTASPVRTSERPSDASLDAGLESSSACHRSGLRGPAKHSMLSLDEIGLVGAARWPDDAPGLNISNKSNTQENKRYCESLYQAARIAGGSIASGRVTSFDGLWRNATKWRLSRILSGDASKIDFATVRMPNTRFVTSLRRPYHSVIERVRNHSDANSEIYEGEYLGGIETKVYRQHGTISSTTIPMTIVSAVADDDDIHERLKSLPKNERRHLKDLMAASHPNMITHTDAVYLPMIKDHLESLYLQAIDPSLEQHEALELIARIHWWAASAAPDRRGSAAKAEFAARSIAFAHGIELPPFEHGAVPDIEAMLRSEEQFVEDYPNLFERPPQ
>AvrB2_Pph_NPS3121
MGNVCFRPSRSHVSQEFSQSEFSAASPVRTSERPSDASLDAGLESSSACHRSGLRGPAKHSMLSLEEIGLVGAARWPDDAPGLNISNKSNTQENKRYCESLYQAARIAGGSIASGRVTSFDGLWRNATKWRLSRILSGDASKIDFATVRMPNTRFVTSLRRPYHSVIERVRNHSDANSEIYEGEYLGGIETKVYRQHGTISSTTIPMTIVSAVADDDDIHERLKSLPKNERRHLKDLMAASHPNMITHTDAVYLPMIKDHLESLYLQAIDPSLEQHEALELIARIHWWAASAAPDRRGSAAKAEFAARSIAFAHGIELPPFEHGAVPDIEAMLRSEEQFVEDYPNLFERPPQ
>AvrB2_Pph_1448A
MGNVCFRPSRSHVSQEFSQSEFSAASPVRTSERPSDASLDAGLESSSACHRSGLRGPAKHSMLSLEEIGLVGAARWPDDAPGLNISNKSNTQENKRYCESLYQAARIAGGSIASGRVTSFDGLWRNATKWRLSRILSGDASKIDFATVRMPNTRFVTSLRRPYHSVIERVRNHSDANSEIYEGEYLGGIETKVYRQHGTISSTTIPMTIVSAVADDDDIHERLKSLPKNERRHLKDLMAASHPNMITHTDAVYLPMIKDHLESLYLQAIDPSLEQHEALELIARIHWWAASAAPDRRGSAAKAEFAARSIAFAHGIELPPFEHGAVPDIEAMLRSEEQFVEDYPNLFERPPQ
>AvrB3_Psy_B728A
MGCVSSKASVISSDSFRASYTNSPEASSVHQRARTPRCGELQGPQVSRLMPYQQALVGVARWPNPHFNRDDAPHQMEYGESFYHKSRELGASVANGEIETFQELWSEARDWRASRAGQDARLFSSSRDPNSSRAFVTPITGPYEFLKDRFANRKDGEKHKMMDFLPHSNTFRFHGKIDGERLPLTWISISSDRRADRTKDPYQRLRDQGMNDVGEPNVMLHTQAEYVPKIMQHVEHLYKAATDAALSDANALKKLAEIHWWTVQAVPDFRGSAAKAELCVRSIAQARGMDLPPMRLGIVPDLEALTMPLKDFVKSYEGFFEHN
>AvrB3_Psy_W4N15
MGCVSSKASVISSDSFRASYTNSPEASSVHQRARTPRCGELQGPQVSRLMPYQQALVGVARWPNPHFNRDDAPHQMEYGESFYHKSRELGASVANGEIETFQELWSEARDWRASRAGQDARLFSSSRDPNSSRAFVTPITGPYEFLKDRFANRKDGEKHKMMDFLPHSNTFRFHGKIDGERLPLTWISISSDRRADRTKDPYQRLRDQGMNDVGEPNVMLHTQAEYVPKIMQHVEHLYKAATDAALSDANALKKLAEIHWWTVQAVPDFRGSAAKAELCVRSIAQARGMDLPPMRLGIVPDLEALTMPLKDFVKSYEGFFEHN
>AvrB4-1_Pph_1448A
MGCITSKPLVSSPQWHNSATNSENLETGQRSHKASLYGAMSGSPERSELTWHQQSLVGVARWPDKEYNRDHVPLQMEYGRSFWNESRKIGSALANGEIQNFEDLWEKARDWRCSMANHDENIFKKPRNSYNEFPFTTPLINQYNYIKERYSARTDGSLQKLDDEGLLPPAKEFLITDKIFGEPISLTKIVCSSDSSAHRDQRRYSDLWSRGLDYGEPHYIQHTSSEEVPKILHHVNDLFNEVLQSNLSTKKALKFLGEIHWWLAHAMPDERGSAAKSELCVRAIAQAKGLDLPPMKSGIVPDLEAMTMSREQFIKQYPSMFDD
>AvrB4-2_Pph_1448A
MGCITSKPLVSSPRWHNSATNSENLETGQRSHKASLYGAISGSPERSELTWHQQSLVGVARWPDKEYNRDHVPLQMEYGRSFWNESRKIGSALANGEIQNFEDLWEKARDWRCSMANHDENIFKKPRNSYNEFPFTTPLINQYNYIKERYSARTDGSLQKLDDEGLLPPAKEFLITDKIFGEPISLTKIVCSSDSSAHRDQRRYSDLWSRGLDYGEPHYIQHTSSEEVPKILHHVNDLFDEVLQSNLSTKKALKFLGEIHWWLAHAMPDERGSAAKSELCVRAIAQAKGLDLPPMKSGIVPDLEAMTMSREQFIKQYPSMFDD
>AvrD1_Pto_PT23
MQDLSFSNIENHLGPAKDRFFGDGFKHVEYSARHVNLTESAVDANITLSYPANWSKKNGSSELVPHLSTIDALTISTNLSQDILLNSFKSIDHCWVKGISIKAGNKPEEDLRNINAKITKESQVLDSQGDTNLFFVGNVGAMTVQLELIMPAAHEIETVKDSAEKSCYSLHFKNRTQFIDDIIFYSPLNAISTLFVAYDKEPHFLPGGIEAGYPNIMNPVDSLVSHAQIAQALLYKLDGLTRDESNTLWMRSLNIIAENPAKRIAATRLLVTELKRANIVSVKGKNWRIAEVAGHMNGITLSSSVAHLLPL
>AvrD1_Pph_NPS3121
MQDLSFSTIENHLGPAKDRFFGDGFKHVEYSARHVNLTESEANRSISLSYPANWSKKNDSGELIPHLSSIDALTISINLSQDILLNRFKSIDHCWVRRISIRAGKKPEEDLRNINAKITKESQGLDSKGDTNLIFGGNVGTMTVQLEFIIPAAHEVDTIKDSTEKSCYSLHFKNRTQFIDDIIFYSPLNAISKLFVANDNEPHFLPGGIEANYPNIINPVDSLVSHAQIAQALLYKLDGLTRDESNTLWMRNLNIIAENPAKRRAATRLLVTELKRANIVSLKGENWRVAEVAGHMNGITFSSSVAHLLPL
>AvrD1_Pla_1
MQDLSFSTIENHLGPAKDRFFGDGFKHVEYSARHVNLTESEANRSISLSYPANWSKKNDSGELIPHLSSIDALTISINLSQDILLNRFKSIDHCWVRRISIRAGKKPEEDLRNINAKITKESQGLDSQGDTNLIFGGNVGTMTVQLEFIIPAAHEVDTIKDSTEKNCYSLHFKNRTQFIDDIIFYSPLNAISKLFVANDNEPHFLPGGIEANYPNIINPVDSLVSHAQIAQALLYKLDGLTRGESNTLWMRNLNIIAENPAKRRAATRLLVTELKRANIVSLKGENWRVAEVAGHMNGITFSSSVAHLLPL
>AvrD1_Pla_2
MQDLSFSNIENHLGPAKDRFFGDGFKHVEYSARHVNLTESAVDANITLSYPANWSKKNGSSELVPHLSTIDALTISTNLSQSILLNSFKSIDHCWMKRISIKAGNKPEEDLRNINAKITKESRGLDSQGDTYLILVVNVGAMTVQLEFIMPAAHEIESVKDSAEKSCYSLHFKNRTQFIDNIIFYSPLNAISTLFVAYDKEPHFSPSGIEAGYPNIMNPVDSLVSHAQIAQALLYKLDGLTRGESNTLWMRSLNIIAENPAKRIAATRLLVTELKRANIVSVKGKNWRIAEVAGHMNGITLSSSVAHLLPL
>AvrD1_Pci
MQDLSFSNIENHLGPAKDRFFGDGFKHVEYSARHVNLTESAVDANITLSYPANWSKKNGSSELVPHLSTIDALTISTNLSQDILLNSFKSIDHCWVKGISIKAGNKPEEDLRDINAKITKESQGLDSQGDTYLIFGGNVGTMTVQLEFIMPAAHEIETVKDSAEKSCYSLHFKNRTQFIDDIIFYSPLNAISTLFVAYDKEPNFLPGGIEANYPNIMNPVDSLVSHAQIAQALLYKLDGLTRGESNTLWMRSLNIIAENPAKRIAATRLLVTELKRANIVSVKGKNWRVAEVAGHMNGITLSSSVAHLLPL
>AvrD1_Pap
MQDLSFSNIENHLGPAKDRFFGDGFKHVEYSARHVKLTESAVDANITLSYPANWSKKNDSGELIPHLSTIDALTISIKLSQDILLNRFKSIDHCWVRRISIKAGNKPEEDLININAKITKESQVLDSQGDTNLFFFGNVGAMTVQLELIMPAAHEVDTVRDSAEKNCYSLHFKNRTQFIDDIIFYSPLNAISKLFIADDNEPHFSLGGIEANYPNIMNPVDSLVSHAQIAQALLYKLDGLTRDESNTLWMRSLNIIAENPAKRIAATRLLVTELKRANIVSVKDKNWRVAEVAGHMNGITLSSSVAHLLPL
>AvrD1_Pgy_race0
MQDLSFSTIENHLGPAKDRFFGDGFKHVEYSARHVNLTESAANASISLSYPANWSKKNDSGELIPRLSSIDALTISINLSQDILLNRFKSIDHCWVRRISIRAGKKPEEDLRNINAKITKESQGLDSQGDTNLIFGGNVGTMTVQLEFIIPAAHEVDTIKDSTEKNCYSLHFKNRTQFIDDIIFYSPLNAISKLFVANDNEPHFLPGGIEANYPNIINPVDSLVSHAQIAQALLYKLDGLTRGESNTLWMRNLNIIAENPAKRRAATRLLVTELKRANIVSLNGENWRVAEVA
>AvrD1_ Pgy_race1
MQDLSFSTIENHLGPAKDRFFGDGFKHVEYSARHVNLTESAANASISLSYPANWSKKNDSGELIPHLSSIDALTISINLSQDILLNRFKSIDHCWVRRISIRAGKKPEEDLRNINAKITKESQGLDSQGDTNLIFGGNVGTMTVQLEFIIPAAHEVDTIKDSTEKNCYSLHFKNRTQFIDDIIFYSPLNAISKLFVANDNEPHFLPGGIEANYPNIINPVDSLVSYAQIAQALLYKLDGLTRGESNTLWMRNLNIIAENPAKRRAATRLLVTELKRANIVSLNGENWRVAEVAGHMNGITFSSSVAHLLPL
>AvrD1_ Pgy_race3
MQDLSFSTIENHLGPAKDHFFGDGFKHVEYSARHVNLTESAANASISLSYPANWSKKNDSGELIPHLSSIDALTISINLSQDILLNRFKSIDHCWVRRISIRAGKKPEEDLRNINAKITKESQGLDSQGDTNLIFGGNVGTMTVQLEFIIPAAHEVDTIKDSTEKNCYSLHFKNRTQFIDDIIFYSPLNAISKLFVANDNEPHFLPGGIEANYPNIINPVDSLVSHAQIAQALLYKLDGLTRGESNTLWMRNLNIIAENPAKRRAATRLLVTELKRANIASLKGENWRVAEVAGHMNGITLSSSVAHLLPL
>AvrD1_ Pgy_race6
MQDLSFSTIENHLGPAKDHFFGDGFKHVEYSARHVNLTESAANASISLSYPANWSKKNDSGELIPHLSSIDALTISINLSQDILLNRFKSIDHCWVRRISIRAGKKPEEDLRNINAKITKESQGLDSQGDTNLIFGGNVGTMTVQLEFIIPAAHEVDTIKDSTEKNCYSLHFKNRTQFIDDIIFYSPLNAISKLFVANDNEPHFLPGGIEANYPNIINPVDSLVSHAQIAQALLYKLDGLTRGESNTLWMRNLNIIAENPAKRRAATRLLVTELKRANIASLKGENWRVAEVAGHMNGITLSSSVAHLLPL
>AvrD1_G50_race2
MQDLSFSTIENHLGPAKDRFFGDGFKHVEYSARHVNLTESEANRSISLSYPANWSKKNDSGELIPHLSSIDALTISINLSQDILLNRFKSIDHCWVRRISIRAGKKPEEDLRNINAKITKESQGLDSQGDTNLIFGGNVGTMTVQLEFIIPAAHEVDTIKDSTEKNCYSLHFKNRTQFIDDIIFYSPLNAISKLFVANDNEPHFLPGGIEANYPNIINPVDSLVSHAQIAQALLYKLDGLTRGESNTLWVRNLNIIAENPAKRRAATRLLVTELKRANIVSLKGENWRVAEVAGHMNGITFSSSVAHLLPL
>AvrD1_1449B
MQDLSFSTIENHLGPAKDRFFGDGFKHVEYSARHVNLTESEANASISLSYPANWSKKNDSGELIPHLSSIDALTISINLSQDILLNRFKSIDHCWVRRISIRAGKKPEEDLRNINAKITKESQGLDSQGDTNLIFGGNVGTMTVQLEFIIPAAHEVDTIKDSTEKNCYSLHFKNRTQFIDDIIFYSPLNAISKLFVANDNEPHFLPGGIEANYPNIINPVDSLVSHAQIAQALLYKLDGLTRGESNTLWMRNLNIIAENPAKRRAATRLLVTELKRANIVSLKGENWRVAEVAGHMNGITFSSSVAHLLPL
>AvrD1_1448A
MQDLSFSTIENHLGPAKDRFFGDGFKHVEYSARHVNLTESEANASISLSYPANWSKKNDSGELIPHLSSIDALTISINLSQDILLNRFKSIDHCWVRRISIRAGKKPEEDLRNINAKITKESQGLDSQGDTNLIFGGNVGTMTVQLEFIIPAAHEVDTIKDSTEKNCYSLHFKNRTQFIDDIIFYSPLNAISKLFVANDNEPHFLPGGIEANYPNIINPVDSLVSHAQIAQALLYKLDGLTRGESNTLWMRNLNIIAENPAKRRAATRLLVTELKRANIVSLKGENWRVAEVAGHMNGITFSSSVAHLLPL
>AvrE1_Pto_PT23
MQSPSIHRNTGSIIQPTVTPDARAATDLQERAEQPRQRSSHSLSSVGKRALKSVGKLFQKSKAPEQKAATPPTAKNVKTPPPASNVATPRNKARESGFSNSSPQNTHSAPKSILRNHPNQASSSGAQTHKYTRKQPPVKTLRVRFDLPQDRLERSPSYLDSDNPMTDEEAVANATRQFRSPDSHLQGSDGTRISMLATDPDQPSSSGSKIGDSDGPIPPREPMLWRSNGGRFELKDEKLVRNSEPQGSIQLDAKGKPDFSSFNTPGLAPLLDSILATPKQTYLAHQSKDGVHGHQLLQANGTFLHLAQDDSSLAVIRSSNEALLIEGKKPPAVKMEREDGNIHIDTASGRKTQELPGKAHIAHITNVLLSHDGERMRVHEDRLYQFDPISTRWKIPEGLEDTAFNSLSTGGNGSVYAKSDDAVVDLSSPFMPHVEVEDLQSFSVAPDNRAALLSGKTTQAILLTDMSPVIGAGRRKKPKALSSTAARRRRRRSV
>AvrE1_Pto_DC3000
MQSPSIHRNTGSIIQPTVTPDARAATDLQERAEQPRQRSSHSLSSVGKRALKSVGKLFQKSKAPQQKAATPPTAKNVKTPPPASNVATPRNKARESGFSNSSPQNTHRAPKWILRNHPNQASSSGAQTHEIHPEAAPRKNLRVRFDLPQDRLERSPSYLDSDNPMTDEEAVANATRQFRSPDSHLQGSDGTRISMLATDPDQPSSSGSKIGDSDGPIPPREPMLWRSNGGRFELKDEKLVRNSEPQGSIQLDAKGKPDFSTFNTPGLAPLLDSILATPKQTYLAHQSKDGVHGHQLLQANGHFLHLAQDDSSLAVIRSSNEALLIEGKKPPAVKMEREDGNIHIDTASGRKTQELPGKAHIAHITNVLLSHDGERMRVHEDRLYQFDPISTRWKIPEGLEDTAFNSLSTGGNGSVYAKSDDAVVDLSSPFMPHVEVEDLQSFSVAPDNRAALLSGKTTQAILLTDMSPVIGGLTPKKTKGLELDGGKAQAAAVGLSGDKLFIADTQGRLYSADRSAFEGDDPKLKLMPEQANFQLEGVPLGGHNRVTGFINGDDGGVHALIKNRQGETHSHALDEQSSKLQSGWNLTNALVLNNNRGLTMPPPPTAADRLNLDRAGLVGLSEGRIQRWDATPECWKDAGIKDIDRLQRGADSNAYVLKGGKLHALKIAAEHPNMAFDRNTALAQTARSTKVEMGKEIEGLDDRVIKAFAMVSNKRFVALDDQNKLTAHSKDHKPVTLDIPGLEGDIKSLSLDEKHNLHALTSTGGLYCLPKEAWQSTKLGDQLRARWTPVALPGGQPVKALFTNDDNVLSAQIEDAEGKGLMQLKAGQWQRFEQRPVEENGLNDVHSRITGSNKTWRIPKTGLTLRMDVNTFGRSGVEKSKKASTSEFIRANIYKNTAETPRWMKNVGDHIQHRYQGRLGLKEVYETESMLFKQLELIHESGGRPPARGQDLKARITALEAKLGPQGATLVKELETLRDELENHSYTALMSIGQSYGKAKNLKQQDGILNQHGELAKPSVRMQFGKKLADLGTKLNFKSSGHDLVKELQDALTQVAPSAENPTKKLLGTLKHQGLKLSHQKADIPLGQRRDASEDHGLSKARLALDLVTLKSLGALLDQVEQLPPQSDIEPLQKKLATLRDVTYGENPVKVVTDMGFTDNKALESGYESVKTFLKSFKKADHAVSVNMRAATGSKDQAELAGKFKSMLKQLEHGDDEVGLQRSYGVNLTTPFIILADKATGLWPTAGATGNRNYILNAERCEGGVTLYLISEGAGNVSGGFGAGKDYWPGFFDANNPARSVDVGNNRTLTPNFRLGVDVTATVAASQRAGVVFNVPDEDIDAFVDDLFEGQLNPLQVLKKAVDHESYEARRFNFDLTAGGTADIRAGINLTEDRDPNADPNSDSFSAVVRGGFAANITVNLMTYTDYSLTQKNDKTELKEGGKNRPRFLNNVTAGGQLRAQIGGSHTAPTGTPASAPGPTPASQTAANNLGGALNFSVENRTVKRIKFRYNVAKPITTEGLSKLSKGLGEAFLDNTTKAKLAELADPLNARYTGKKPDEVIQAQLDGLEELFADIPPPKDNDKQYKALRDLKRAAVEHRASANKHSVMDNARFETSKTNLSGLSSESILTKIMSSVRDASAPGNATRVAEFMRQDPKLRAMLKEMEGSIGTLARVRLEPKDSLVDKIDEGSLNGTMTQSDLSSMLEDRNEMRIKRLVVFHTATQAENFTSPTPLVSYNSGANVSVTKTLGRINFVYGADQDKPIGYTFDGELSRPSASLKEAAGDLKKEGFELKS
>AvrE1_Psy_B728a
MEPVPSPCHTGAEGLFKRVTQSPSSGGKWKGRCTVQAPTVNRNTGNVIAPEATARADNPSNIRQQTEQPTQRSSHSLGSMGKRLLKSVGKVFQKSRAPRQSAARPPSTQPPSSSPPRSSREAGRNTSRDTRLPDNPPPRNDPPPKSILRTRANTSGTTKHEIEQGSTRADTAPRNNRRVTFNLPQDQLTRSASEQLAAEPMTDEEAVASAMRERRNPGGRLQGPDGTRQSMQPVDPNTASSSGTQADDPDGPLARRNTGLESSTGGSSELRSEQLIRDTRPQATIRLSADGKPDFSSFKTPGMAALLNDILAKPGQTYLAQQSEQGVQDHQLLQANGHLLHLAQGDSSLAVIRSSEPTLPVAGGKPPPVNMQREENHIHLDTLDGRRSQELPGKAHIAHLTDVHQTTNGDRLRVHEDRLYQFEPLAARWKPVDEIEDIAFNRLITGGNGSVYAKSDDVVVDLSSPFMPHADFNDLKSFSVAPDDTAALLSGSDVQTVLLTDMSPVIGGLTPKKTKTLELDGGQAQAAEVALSNDRLFIADTQGRLYSTDRSAFESNEPTLRLMPERAGYRLDDQPMGGHNSVSGFISGDDGRVHALIRNRQGEVHSHALDEQGAKLESGWNLTNALVLDNTRGLTVMPAPVGADRLHLDRAGLVGLNAGRIQRWDATPQCWKDAGIKDVDRLQRGADSNAYVLKGGKLLRLDVAPKHPNVAFDHNTALAQIARSTKVAMGKEIAGLENRVVTAFAMVSDKRFVALDDQNRLTAHSKDHKPIDLDTSAIDGDIKDLALDEKHNLYTLSSTGKLYCMPREAWQATRFGGQLAAKWTPLAAPDGQPVKALYSNDDNRLSVQVEDAAGQGLMQLKEGQWQAFEQRPVEKNGLNDVYNRITRAHKTWRIPGTGLTANLDINAFGRSGMEKSNRPTASEAIRANVYKHTLEPPRWMKNVGNNIQHRYHGREGLKELYKKELIAFKQLELVHEAAGAPPTPGNDLKARIARLQLGPEGAELAKELEVFRDELEKHARTALENIGKDYGKLKNLKQNDGVLNQHSALAKPSKRTQLGKKLAELGSILNFKSSGHDFVKELDDALTRIAPSAENPTARTLKLLKDNGVKLSHTKTDIGLGQRRDANEDHGLSKARLALDLVTLNDLGALIGKVELLARSSDLPRLQAELTSLRDVTYGENPVKQVTDMGFTDNAALEGAYDAVKAFSNALKKSDHAVSVNMRAATGSQNQSELADTLKAMLKNLEHGDDEIGVQRSYGLNLTSPWVVLADKSTGPWPNAGATGNRNYLFSAERCEGGVTLYLTREAAGNVNGGVGGGKDYWPGFFDENHPARSVDIGNNRKMTPNFRLGADVTATAAASQRAGVIFNVADDEIDGFVDDLFEGKLNPLQLLNKVKDHETYEARRFNFDITTGFSADMRVGFGLSEADSAPLSAVARLGVAANVTVNLLSYTDYSLTQKNDKTELRDGGKNRPRFFNSLIFGGQARGQISGTHSNSTATPTSAAGPTPATQSAANNLGVAANVTIDDKTVKRVKFRFNVATPMTTESLDKLSKSLGAAFKDKATTARLAELQNPLNALYVDMNPEQAIQARLDGLKALFAERPSQNDTQYKALRDLKRAGVQHEASINNHSVLDNARFETSKTSLSGLSKESILTRIMGSLRDASAPGNAARVAEYMRQDPTLSAMVKQLENSQGTLARIRLEPKDSLIDEIDEGSRRGTLTQTELSGLLENRNNMRIKRLVVFHTPRQTENFTSPTPLISYNSGASLSVNKPLGRINFIYGEDQDKPIGYTFDGELSRPSASLKEAAGELKLSGFEVKS
>AvrE1_Pma_ES4326
MTQVSHCGPPGXDEASSSGTKADDPIEPSSPHGPRLQRNDGGRFEFKDEQLVRKAPPQGTIQLGADGKPDFSTFNTPGMAPLLSDILAKPGQTYLACQSQPDVQGHHLLQSNRHLLHLAQDDSSLAVIRSSTATLAVEANTPPALDMQRVDDHIHIDTPDGRKSLELPGKAHLAHITGVHKNTGFDRLPVREERLRIHEDRLYQFDPTGFRWKAPEHMEEIAFNSLATGGNGSIYAQSDDVVVDLSSPFMPHVEVKELTXFSVAPDNTAALLSGKETQAVLLTDMSPVIGSLTPKKTKALELDHGLAQAVAIGLSAKKLFVADNQGRLYSADRSAFERNEPTLRLMPERTHYTLAGQAMGGHNSVTGFINGDDGRVHALIKNRQGEIHSHALDEQASKLESGWNLTNALVLDNTLGLNMPTAPEPANRLNLDRAGLVGMSGGRIQRWDATPQCWKDAGIKDIDRLQRGADSNAYVLKGGKLLRLTVTPEHPNQAFDHNTALAQTARSTKVEMGKEIEGLEDRVITAFAMVSDTRFVALDDKNLLTVHKKDHPPVPMDFPGLEGDIKELSLDEKHNLYARTSTGGLFCLPKTAWQANKLGALLEGKWTPVATPQGQPVKALFSNDDNRLSAQIEDAPEQGLMQLKDGTWQTFKQRPVEENGLNDVHSRIKRSNKTWRIPGTGLTVRTDVNILGAGGVEKRNRPSAGELWRANVYKPDGKVPRFMKNIGNHIQHSFRGRLGLKEVYESESRLFNRLELIHETGGEPPAGKDLKARIAGLDLGPRGATLVKDLEAFRDELESHSYTALMAIGQSYGSVKNLRQPDGLLNQHGELAKPSTRRELGKKLTELGSVLNFKSSGHDMIKELQDALTQVSPSADNPTGKLLSTLKRSGLKLTHPKIEIPLGQRRDAREDHGLSKARLALDLVTLKELGDLLDKIEERPRQTDITTFQNKLKILRERTYGENPVKQVTDMGFTDNAGLESGYEAVNSFLKSFKKPDHAVSVNMRAATGSKDQTELASKFKSMLKQLEHGDDEIGLQRSYGLNLTSPLNVLSDLGAGPFPSAGATGNRNYILNAERTEGGITLYLISEAAGAVSAGVGAGHDFWPGFFDENHPARSVDIGNDRKMTPNLRLGGDLTGTIAASKRAGVVFNIPDEDIDGFV
>AvrE1_Pph_1448A
MHSSSIHRNTGCIIQPPAPANTNAATDLQQKIEQPKQRSSHSLSSVGKRALKNVSKLFQKSKAPQQKAATPPTVKNVKPSQPTPNAKTAKDKAPVSQLSSNSLDDLDDTRQPVTRAGHSGASTCGTKAQDPDEPATLQSSRQSMMTRSNGGRFELKDEKLVRNSEPQGSIQLDAKGKPDFSTFNTPGLAPLLDSILATPRQTYLAHQSKDGVHGHQLLQANGHLLHLAQDDSSLALIRSSKEALHIEGKKPPAVKLEREDGNIHIDTASGRKTQELPGKAHIAHITGVLLRHDGERMRVHEDRLYQFDPLSARWKAPEGTEDIAFNSLATGGKGSVYAKSDDVVVDLTSPFMPHIEVKDLQSFSVAPDNRAALLSGKETQAILLTDMSPVIGDLTEKKTKALELDGGKAQAAAVGLSDNKLFIADTQGRLYSADRSAFESNDPQLKLMPDQANFQLAGLPLGGHDSVTGFINGDDGRVHALIKNRQGEIHSHALNEQDSKLESGWNLTNALVLSNNRGLTMPPAPTAADRLNLDRAGLVGLSEGRIQRWDATPECWKDAGIKDIDRLQRGADSNAYVLKGGKLHALKVTPEHPNMAFDHNTALAQTARSTTVEMGKEIEGLDDRVITAFAMVSNKRFVALDDQNKLTAHSKDHKPVTLDIPGLEGDIKSLALDEKHNLHALTSTGGLYCLPREAWQSTKLGDQMRARWTPVALPGGQPVKALFANDDNVLSAQIEDAEGQGLMRLSAGKWQAFEQRPVEENGLNDVHSRITGSNKTWRIPKTGLTLRMDINAFGRSGVEKSKKASTREFMRANVYKNTAEVPRWMKNVGNNIQHRHHGRLGLNEVYETESMLFKQLELIHESGGRPPAPGKDLKARIAALESKLGPQGATLVKELETLREELENHSYTALMSIGQSYGKVKNLRQQDGILNQHGELAKPSVRTQFGKKLAELGTKLNFKSSGHDLVKELQDALTQVAPSAENPTKKLLGTLKYQGLKLSHQKADVPLGQRRDASEEHGLSKARLALDLVTLKSLGALLDEVEQLPPQADIDPLQNKLARLRDVTYGENPVKVVTDMGFTDNKALESGYEAVKTFLKSFKKADHAVSVNMRAATGSKDQAELAGKFKSMLKQLEHGDDEIRLQRSYGLNLTTPFIILADNATGLWPTAGTTGNRNYILNAERCEGGVTLYLISEGAGNVSGGFGAGKDYWPGFFDENHPARSVDVGNNRTLTPNFRLGVDVTATVAASQRAGVVFNVPDEDIDAFIDDLFEGKLNPLQVLKKAVDHETYQARRFNFDLTAGGTADLRAGINLTEDRDPDADPNSDSFSAVVRGGFAANITVNLMTYTDNSLTQKNDKTKLREGGKNRPRFLNNATLGGQLRGQIGGTRTAPTGTPASAPGPTLASQSAANNLGVAVNFSVENRTVKRVKFRYNVAKPITTEGLGKLSKSLGEAFKDSTTKAKLAELADPLNARYAGKKPDEVIQAHLDGLEELFADTQWQNDKQYKALRGLKRGAVEHRASVNKHSVMDNARFETSKTNLSGLSSESILTKIMGSVREASAPGNAARVAEFMRQDPKLRAMLKDMEGSIGTLARVRLEPKDSLVDKIDEGSLDGTMTQSDLSALLRDRNQMRIKRLVVFHTATQAENFTSPTPLVSYNSGANMSVTKTLGRINFIYGADQDKPIGYTFDGELSRPSASLKEAASKLKQEGFELKS
>AvrE1_Psy_61
MQALTVNRNTGNVISPEATARADNPSNLRQQTEQPTQRSSHSLGSMGKRLLKSVGKVFQKSRAPRQSAARSPSTQTPSSSAPRSSREAGRNTGRGNHLQDNPAPRSDQPPKSILRTSANRANASGTTTHEIEEGSTRTGTAPRNNRRVTFNLPQDQLTHSASQQLSAEPMTDEEAVASAMRERRNPGSRLQGSDGTRQSMQPVDTNTASSSGTKADDPEEPLAPRNPGLEPGTSGRSALKSEQRVRNAQPQATVRLSADGKPDFSSFKTPGMAALLDDILAKPGQTYLAQQSEQGAQGHQLLQANGHLLHLAQDDSSLAVIRSSEPTLPVAGGKPPPVNMQREENHIHLDTLDGRRSQELPGKAHIAHLTEVHQTTSGDRLRVHEDRLYQFEPLAARWKPVDDIEDIAFNRLITGGNGSVYAKSDDVVVDLSSPFMPHAEFNDLKSFSVAPDDTAALLSGSDVQTVLLTDMSPVIGGLTPKKTKALELDGGQAQAAEVALSNDRLFIADTQGRLYSTDPREF
>AvrPto1_Pto_JL1065
MGNICVGGSRMAHQVNSPDRVSNNSGDEDNVTSSQLLSVRHQLAESAGLPRDQHEFVSSQAPQSLRNRYNNLYSHTQRTLDMADMQHRYMTGASGINPGMLPHENVDDMRSAITDWSDMREALQHAMGIHADIPPSPERFVATMNPSGSIRMSTLSPSPYRNWQ
>AvrPto1_Pto_DC3000
MGNICVGGSRMAHQVNSPDRVSNNSGDEDNVTSSQLLSVRHQLAESAGVPRDQHEFVSNQAPQSLRNRYNNLYSHTQRTLDMADMQHRYMTGASGINPGMLPHENVDDMRSAITDWSDMREALQYAMGIHADIPPSPERFVATMNPNGSIRMSTLSPSPYRNWQ
>AvrPto1_Psy_B728a
MGNICVGGSRMAHQVNSPDRVSNNSGDEDNVTSNQLLSVRRQLAESAGLPRDQHEFISSQAPESLRSSYNNLYSHTQRTLDFADMQHRFMTGASGINPGMLPRENVDDMRSAISDWSDMREALQHAMGIHADIPPSPERFVTTINPSGSIRMATLAPSPHRNW
>AvrPto3_Pmy_MAFF302941
MGNICVGGSSMAHQVNSPDRVNNSSGDNQNDIVGEIINLRHQLSEAVNLPQHQVDFLNNEAPPSLRDNYRGLDRATRNDILVADMHHRRLTQGGPHPATSTQDSINNMQTRVSAWHDMNEALDHAMQVHNYIPPQYVPTINPSGSIRMATLTPRPWES
>AvrPto1_Pmo_MAFF301020
MGNICVGGSSMAHQGNSPDRASNNSNDDNNVSSGQLLDVRHALADAAGLTREQHAFISNDAPASLRSRYNALYTRTQNTFHMADMQHRYMTGESRVNPGMRPHENVSQMRSAISDWDDMREALQHAMDIHADMPESPERYAATINPSGSIRMSTLSPYRNW
>AvrPto1_Pla_N7512
MGNICVGGSRMAHQVNSPDRVSNNSGDDSNVTANQLLNVRHQLADAAGVPRDQHEFITNQAPQALQNRFNRLYNHTQRTLQMADMQHRYMTGASGVNPGMLPHENVQSMRDDMSAWSDMREALQHAMEVHTGIPASPERFVTTINPSGSIRMATLSPRPWGN
>AvrPto1_Por_36_1
MGNICVGGSSMAHQVNSPDRVSNNSDDPNHVTPDQFLSVRHQLVDSSGLTREQNYFINHRGSLSLRSSHNNLYERTQRMLDRATIQHRFMSGLSVLSLGSQPHEDVAKMREYISEWSNMRISVQNEMNANSDSSESYAQITNPDGLDRQYILRPSPYGNR
>AvrPto2_Pal_T3C
MGNICVGGSSMAHQVNSPDRVSNSAGEDNQTTSLDLRNLRLRLAESTDLPPNEHAFLGHGGSESLRTQYNNLRRQTERNLDAADIEHRHMTGMSRHSSGTPLSELVNTLESNIAAWGQMRGNLQREMGVSDDSPAPEQFHLVETPSGPSSSLAVPRPFR
>AvrPto5_Pal_T3C
MGNVCVGGASMARQVNSPDRVGQGSEVDDEVTPAQLLSAKDALDNAAGLTRPQLHFINNEAPQTLREHYHRLHRVTDALLQTAAAHHRYLTNDTGFNTGDTSENIVQQISTKLTEWSDMREALDEAMRAQSGIPQEFRPAVDARGNVLGMARFAPHNG
>AvrPto5_Pma_ES4326
MGNVCVGGASMARQVNSPDRVGQGSEVDDEVTPAQLLSAKDALDNAAGLTRPQLHFINNEAPQTLREHYHRLHRVTDALLQTAAAHHRYLTNDTGFNTGDTSENIVQQISTKLTEWSDMREALDEAMRAQSGIPQEFRPAVDARGNVLGMARFAPHNG
>AvrPto1_Pto_kuzzen40
MGNICVGGSRMAHQVNSPDRVSNNSGDEDNVTSSQLLSVRHQLAESAGLPRDQHEFVSSQAPQSLRNRYNNLYSHTQRTLDMADMQHRYMTGASGINPGMLPHENVDDMRSAITDWSDMREALQHAMGIHADIPPSPERFVATMNPSGSIRMSTLSPSPYRNWQ
>AvrPto1_Pto_Max13
MGNICVGGSRMAHQVNSPDRVSNNSGDEDNVTSSQLLSVRHQLAESAGLPRDQHEFVSSQAPQSLRNRYNNLYSHTQRTLDMADMQHRYMTGASGINPGMLPHENVDDMRSAITDWSDMREALQHAMGIHADIPPSPERFVATMNPSGSIRMSTLSPSPYRNWQ
>AvrPto4_Pta_ATCC11528
MGNMCVRGSSMANQVHSPDRANSSSGDNNGITPDQLINARHELSEVAGLPREVHSFISSNSAPADLRDRHNTLFRNTQTVLDAVDIHDRSVRGDISAISSTTSDQLMSSIQSLKSKWDGFRRELQQAMPARASSEHYRIAEQPGGSMQLSSLTPSPYRN
>AvrPto1_Ppp_5
MGNICVGGSRMAHQVNSPDRVSNNSGDDSNVTANQLLNVRHQLADAAGVPRDQHEFITNQAPQALQNRFNRLYNHTQRTLQMADMQHRYMTGASGVNPGMLPHENVQSMRDDMSAWSDMREALQHAMEVHTGIPASPERFVTTINPSGSIRMATLSPRPWGN
>AvrPto1_Pma_4981
MGNICVGGSRMAHQVNSPDRVSNNSGDEGNVTSSQLLSVRHQLAESAGLPRDQHEFVSSQAPQSLRNRHNNLYSHTQRTLDMADMQHRFMTGASGINPGMLPRENVDDMRNAISDWSDMREALQHAMGIHADIPPSPERFVATINPSGSIRMSTLSPSPYRNWQ
>Avrpto2_Pae_2250
MGNICVGGSSMAHQVNSPDRVSNSAGEDNQTTSLDLRNLRLRLAESTDLPPNEHAFLGRG
GSESLRTQYNNLRRQTDRNLDAADIEHRHMTGMSRVSSGTPLSELVNTLESNIAAWGQMR
GNLQREMGVSDDSPAPEQFHLVETPSGPSLAVRRPLRE
>AvrRpm1_Pma_M2
MGCVSSTSRSTGYYSGYENHEEPRVASSPTNRHDRGYETDSEHSNVNLIPNARRVYKESVLWHGTSMQSKIDLRRQGFDVNRKTDGATEGSRTSNSAPTDTLIRNARRHNYLTAYDVTAKNYARRADPESPALVRTIGVKSNFNIELDPESKDENGEISQFSCRTTDSIPKKYIVGSKSSQPGADAKVFKKELSNAGFEVSTSRAGELLRAVQSDSEDDF
>AvrRpm1_Pma_M6
MGCVSSTSRSTGYYSGYENHEEPRVASSPTNRHDRGYETDSEHSNVNLIPNARRVYKESVLWHGTSMQSKIDLRRQGFDVNRKTDGATEGSRTSNSAPTDTLIRNARRHNYLTAYDVTAKNYARRADPESPALVRTIGVKSNFNIELDPESKDENGEISQFSCRTTDSIPKKYIVGSKSSQPGADAKVFKKELSNAGFEVSTSRAGELLRAVQSDSEDDF
>AvrRpm1_Ppi_HR1 1691 (race 7)
MGCVSSTSRSTGYYSGYESHEEPRVASSPANRHDRGYETDSEHSNDNLIPNARRVYRESVLWHGTSMQSKIDLRRQGFDVNRKTDGATEGSRTSSSAPTDTLVRNARLHNYLTAYDVTAKNYARRADPESPALVRTIGVRSNFNIELDPESKDENGEISQFSCRTTDSIPKKYIVGSKSSQPGADAKVFKTELSNAGFEVSTSRAGELLRAVQSDSEDDF
>AvrRpm1_ Ppi_HR1 1691 (race 2)
MGCVSSTSRSTGYYSGYESHEEPRVASSPANRHDRGYETDSEHSNDNLIPNARRVYRESVLWHGTSMQSKIDLRRQGFDVNRKTDGATEGSRTSSSAPTDMLVRNARLHNYLTAYDVTAKNYARRADPESPALVRTIGVRSNFNIELDPESKDENGEISQFSCRTTDSIPKKYIVGSKSSQPGADAKVFKTELSNAGFEVSTSRAGELLRAVQSDSEDDF
>AvrRpm1_Psy_B728a
MGCVSSTSRSTGYYSGYESHEEPRAASRPTNSDDRGYETDSEPSSGNLIPNARSVYSESVLWHGTSMQSKIDLRSKGFDAGRKTGGATAGGNANMFMNLSREAQSETRRHHYLSSSQKEAKDFAMFADTSNPTLVRTIGVRNNLSLITDPRTGGTALMTDQSIPRKFVLGSKSSAPGENAKVFRDEMRAAGHNVSTKQAGELLREVQSDSDDDNFPDPDDFIMSRFTG
>AvrRps4_Ppi_151
MTRISTSSVNSSFSYSAPAEEAQNRVSSAPTNSSPPGTTTAVAQASEGQKKPGAVLSMHAQRLRQLCESSSHQYRQNALLAKSFDAQRLDINTQAGPSNSPHLNALNKLQQRDFKPAAGGLEIPFTPKSLLGGGKRVYQIGSSSRDVQVCPRGAGAALRQEIEDKQLMVNNLTDELQDAIDEANPAEIANTSQQLRHARADLADLQRRFAVLRNEDRRIN
>AvrRps4_Pph_1448A
MNRISTSSVNSSFSYSAPAEEAQNRVSSAPTNSSPPGTTTAVAQASEGQKKPGAVLSMQAQRLRQLCESSSYQYRQNALLAKSFDAQRLDINTQAGPSNSPHLNALNKLQQRDFKPAAGGLEIPFTPKSLLGGGKRVYQIGSSSRDVQVCPRGAGAALRQEIADKQLMVNHLTDELQDAIDEANQAEIANTSQQLRQARSDLAELQRRFAVLGNEDRRINQ
>AvrRpt2_Pto_JL1065
MKIAPVAINHSPLSREVPSHAAPTQAKQTNLQSEAGDLDARKSSASSPETRALLATKTVLGRHKIEVPAFGGWFKKKSSKHETGGSSANADSSSVASDSTEKPLFRLTHVPYVSQGNERMGCWYACARMVGHSVEAGPRLGLPELYEGREAPAGLQDFSDVERFIHNEGLTRVDLPDNERFTHEELGALLYKHGPIIFGWKTPNDSWHMSVLTGVDKETSSITFHDPRQGPDLAMPLDYFNQRLAWQVPHAMLYR
>NleD
MRPTSLNLTLPSLPLPSSSNSISATDIQSLVKISGVRWVKNNQQLCFHGTDLKIYKHLEA
ALDKIESTDTGRTLLNCIELTSRLKSEKLAIHLDSAELGVIAHCNTDAENSRGTGSDFHC
NLNAVEYPCAQGISLVDFHACIVFHELLHVFHNLNGERLKVESSQPELQTHSPLLLEEAR
TVVLGAFSEEVLSENKFREEIGMPRRTFYPHDSSLIHDDNTVTQGFQRKKLHPLL


>2OIX_A
ATSWLLDGHLRAYTDDLARRLRGEPNAHLLHFADSQVVTMLSSADPDQQARAQRLLAGDD
IPPIVFLPINQPNAHWSLLVVDRRNKDAVAAYHYDSMAQK
>3EIR_A
GLPARSSSISNTNRTGENPMITPIISSNLGLKHRVTLRKATLASLMQSLSGESSNRVMWN
DRYDTLLIARDPREIKNAIEKSVTDFGGLENYKELTGGAD
>A2S1Q0
MSSGVQGGPAANANAYQTHPLRDAASALGTLSPQAYVDVVSAAQRNFLERMSQLASEQCD
AQPAAHDARLDDRPALRAPQERDAPPLGASDTGSRASGAA
>A2S1Q1
MSIGVQSSGINISHAELSRLVDAGKSEQGDKAVRDDGRALARADAALAAVVGERVAARRD
AVAGSGAQRVELARPKPDAQTRATDRRTVSGLEREHKRLA
>A3MCG8
MSSGVQGGPAANANAYQTHPLRDAASALGTLSPQAYVDVVSAAQRNFLERMSQLASEQCD
AQPAAHDARLDDRPALRAPQERDAPPLGASDTGSRASGAA
>A3MCG9
MSIGVQSSGINISHAELSRLVDAGKSEQGDKAVRDDGRALARADAALAAVVGERVAARRD
AVAGSGAQRVELARPKPDAQTRATDRRTVSGLEREHKRLA
>A3NLD4
MSIGVQSSGMNISHAELSRLVDAGKSEQGDKAVRDDGRALARADAALAAVVGERVAARRD
AVAGSGAQRVELARPKPDAQTRATDRRTVSGLEREHKRLA
>A3NLD5
MSSGVQGGPAAHANAYQTHPLRDAASALGTLSPQAYVDVVSAAQRNFLERMSQLASEQCD
AQPAAHDARLDDRPALRAPQERDAPPLGASDTGSRASGAA
>A3P6Z6
MSIGVQSSGINISHAGLSRLVDAGKSEQGDKAVRDDGRALARADAALAAVVGERVAARRD
AVAGSGAQRVELARPKPDAQTRATDRRTVSGLEREHKRLA
>A3P6Z7
MSSGVQGGPAANANAYQTHPLRDAASALGTLSPQAYVDVVSAAQRNFLERMSQLASEQCD
AQPAAHDARLDDKPALRAPQERDAPPLGASDTGSRASGAA
>AAO70337
METSKEKTITSPGPYIVRLLNSSLNGCEFPLLTGRTLFVVGQSDALTASGQLPDIPADSF
FIPLDHGGVNFEIQVDTDATEIILHELKEGNPESRSVQLN
>AAV78589
METSKEKTITSPGPYIVRLLNSSLNGCEFPLLTGRTLFVVGQSDALTASGQLPDIPADSF
FIPLDHGGVNFEIQVDTDATEIILHELKEGNSESRSVQLN
>ABB77409
MEIMNLFKQAMLLVVLLSAPPLLVAVIVGVLVSLLQAVMQLQDQTLPFAIKLVAVGIALA
LSGRWIGVELLELAQQAMAMIPQTGA
>ABB77411
MGKITRRHFPLVSRASMQSQNQLACKYSFPFTLGDEVGALSLLPGHLSSPIALTHWSCAL
GNFSLGDGIPLLNMLSLSPFTDQDVQSPACEWELILFNQY
>ABC34967
MSSGVQGGSAANANAYQTHPLRDAASALGTLSPQAYVDVVSAAQRNFLERMSRLASEQCD
AQPVTDDARLDRLDDKPALRAPRSDAAHAADGNARGNGGA
>ACA76522
MENNDKFLSQDLLESYAIRLLSGPLNGCEYEILNGRLLVIIGNDVSLGRSDAFSELPENT
IVVPYGELTGSFEIIITTDPDIVVTIRELTAQEPEDRTLT
>ACN47009
METSKEKTITSPGPYIVRLLNSSLNGCEFPLLTGRTLFVVGQSDALTASGQLPDIPADSF
FIPLDHGGVNFEIQVDTDTTEIILHELKEGNSESRSVQLN
>ACT69918
MTDGISTSPHCLYKSNIVDDVIINKTRQNELVKVFCEYKTEFLILFDDFFRSQDLPKPSP
VLHHFFQYTHLRDAHFYRCKLIEHTVQFSFFKHKGITLLR
>ACT69956
MKVSVPGMPATLLNMSNNDIYKMVSGDKMDMKMNIFQRLWETLRHLFWSDKQTEAYKLLF
NFVNKKAGNINASKYFTGAVNENEKEKFIHSLELFNELKT
>ACT69968
MKVRNPEQISIPASNTTKDPGLTNSQIIRMANLVKKTENMNIFEELWETLRNLFQSDKHS
QTAARQILKDAFYFQNSDDYSKYFTGAVDGKARDKLTHWL
>ACT70363
MMKTITKQPILFTDVPVADLRNSMKQDLNQNLIERLWNKIRDFFLDSDKQKAFKSIHKYI
NTLSVLNYNSALTPDPNFNIDATSDLDSYLKLDFDRLSPK
>ACT70727
MRPTSLNLVLHQSSRSSSMSDTDIESLVKASSVQWIKNNPQLRFQGTDHNIYQQIEAALD
KIGSTETGRVLLNAIESISRLKSETVVIHLNSSRLGVMAH
>ACT70754
MDCSKCNGYATMLLNMVQGSDPVNLLELHGFLEHFAYYVSFGKFNAGHQRYNAFKKFVSE
ISEISANDINMTIKTGQSRHENVISINMNDAIPRDEKGIT
>ACT71320
MKHIEGSFPEALRNSVYLNGCNSLNESQCQFLAYDVSQGRACLSKAELTADLIWLSANRT
GEESAEELNYSGCDLSGLSLVGLNLSSVNFSGAVLDDTDL
>ACT71324
MPFSIKNRFSSSQVHYPEISGPIKDKPASKNCILTSTTCNVDSYTVYQKKACSFDMRPPG
AGERTPKLKLSVTEMTWLSKTIETEIHNTKE
>ACT71325
MLPTSQLRPTGTFCSYSAETSADIKSEITPIQIEEARASGRLYIKDCDIEYLPQLPNEIT
SVTIENCNNLTTLTGLPVNTQNLSVINCEKLQITDMPSTV
>ACT71541
MLPTSGSSANLYSWMYVSGRGNPSTPESVSELNHNHFLSPELQDKLDVMVSIYSCARNNN
ELEEIFQELSAFVSGLMDKRNSVFEVRNENTDEVVGALRA
>ACT71545
MPFSIKSIFSGHTWHQPEISRPIADKSSTKNCILDSTTCNVDGFTVFNRRSCSFDMRPPG
SADRTPQLRLSISEVAWMSKIIETETNNTNKS
>ACT71546
MPVILNFSSERVLSESELEALRHVGRVSQSEQLVVRGRTMRLHHISFMDSFSVEPVSGGL
LDRLSARGHRLLAENLEIQLNRGHTFLQAFRLYMEQSRAT
>ACT71778
MKFPSIFNKIKPQSIQQHPEKNQLNWMLELNKWKEERILTGEIHRPECRNEAAKRINCAF
LSKQNDIDLSGLNLSTQPPGLQNFTSINLDNNQLTHFDAT
>ACT71852
MPVDLTPYILPGVSFLSDIPQETLSEIRNQTIRGEAQVRLGELMVSIRPMQVNGYFMGSL
NQDGLSNDNIQIGLQYIEHIERTLNHGSLTSREVTVLREI
>ACT71853
MPVTTLSIPSISQLSPARIQSLQDAARLESGIRISIGSGQYSVHYVQLLDGFSVEPVRGG
LLDRLLGREHRMDRRAVALERQLNGGVDFLSSVNNYFQSV
>ACT71854
MPLTSDIRSHSFNLGVEVVRARIVANGRGDITVGGETVSIVYDSTNGRFSSSGGNGGLLS
ELLLLGFNSGPRALGERMLSMLSDSGEAQSQESIQNKISQ
>ACT71906
MPIFLNFTAGSILPENELASLRYIVQQNQNDTVIIKERYKMDIRYIESVNGFTVNPVCSN
HFSIFMARQNTIARNLEQQINNGRSFAQISQDFMLQLSSN
>ACT72098
MSQNDIIIRTHYKSPHRMHIDSDIPTPSSEPINQFAPQLITLLDTSDLSSMLSYCVTQEF
TANCRKISQNCYSTALFTINFATSPIHAENIFITLHYKKE
>ACT72345
MFPLNDLSLKTQSVQLNKITSNTESTIKQHELVSDDAIINELSSELVSCLGNDKFTPVSE
DSNLLNMLSEFKLLREQCFRWGNYTLLFENYGAYDKTGSI
>ACT72347
MFPLNDLSLKTQSVQLNKITSNTESTIKQHELVSDDAIINELSSELVSCLGNDKFTPVSE
DCNLLNMLSEFKLLREQCFRWGNYTLLFENYEAYDKTGSI
>ACT73329
MNTTGMSFSSFGISCHRENSFRNSFRGKNDEVVKCSIGERTISFSVRKFSGNILETVRRQ
STKDIDEWIKDERIVYPSRVINQEIDNYCFQKNAKISTEE
>ACT73330
MPVILNFSNGSVLPENELEALRHIARSNQNDTITIGGRNMRLHYIQFMDGFSVEPILGGL
WDHLGAREAHHLADRLTRQLNGGNTFLQAYSLYLEQRQAA
>ACT73331
MPKISSVVSSCYHLFSEHQQLSNETTMTNPVSRRIVHKEYGISLKSVPVWLATAKTPLAL
LNGRHTRSHSFIIAGTPGMGSRSGAQYYAINSDDKRSRID
>ACT73692
MPIINKSASNYVEYISKNNPPYLSKKRDASINLNGKVSDCNGEIIWCRHIASYWSEFFCS
NSGKIDYETFSSPQLLSKAIVIQENKGTNNIKGDVYFVEN
>ACT74482
MVAKLKPDVFVNTNPFLEAMYKERLSHKGYSDKIALSINDKKYNVNSKDIENILDGKGDL
FKKRTLWEFVRDLFPGSHIKEVKGLIYEFVTKVDNKAEVF
>ACT74771
MITHIPRSSFSANINNTAQTNEHQTLSELFYKELEDKFSGKELATPLLKSFSENCRHNGR
HIFSNKDFVIKFSISVLQADKKEITIINKNENTTLTQTIA
>ACT74801
MLGHISKFDGNNSLIKHGVVQGNNIVDFDLLRNFNGGPGLNRENFIYISNIFLNIKQRNE
KNHSINMFREVSISGDIVSVKFYRNEKIECACDFMMAKDA
>ACT74847
MRYNGLNNMFFPLCLINDNHSVTSLSHTKKTKSDNYSKHHKNTLIDNKALSLFKMDDHEK
VIDLIQKMKRIYDSLPSGKITKETDRKIHKYFIDIASYAN
>ACT75098
MGSLFNIYKDIFPTLGMYSGLKACHEKNNLPFDINTEIETIQKQINYDINHLNDGLIKRV
LNLFIHLISNPDNLELTLNRYSSTTEQIIGRTKRNGLHEF
>ACY83713
MDDVSRFMIAEGLRPAPAHFLESEFLMGQRIETPRFYLTYRQEGERLILCDFTARNDDGQ
AVIALMGLLRRLIGALPLLRYIDAMILPAPHDRALDRMRR
>AF0849
METSKEKTITSPGPYIVRLLNSSLNGCEFPLLTGRTLFVVGQSDALTASGQLPDIPADSF
FIPLDHGGVNFEIQVDTDATEIILHELKEGNPESRSVQLN
>BAE19883
MDDVSRFMIAEGLRPAPAHFLESEFLMGQRIETPRFYLTYRQEGERLILCDFTARNDDGQ
AVIALMGLLRRLIGALPLLRYIDAMILPAPHDRALDRMRR
>BAG66370
MKDITLPLPTSASCLTGAISVNTEAVLSPMQHTSALHVRDFASLCSQNLKANVLLNSDDH
EVPIHQKNPAAIMQNIDSNIKQMATDWGMSIEEVEVIIGR
>BAG66387
MPMNTTSTSFSSFGISCHRENSFRNSFLGKNDEVIKCSMGERTIHFSVRKFSGNILDTVN
RQNTKDINGWIKDERIVYPSRVINQEIDNYCFQKNAKIST
>BAG66805
MFSIRTLLPISASVSVPTKQSQSIPITLAGRTIEKAQEKEGLLVFLGMKSVNDYTLNILG
QNVSRVTTGKKPYDLLFLNDATKQDFDKRKMEFTYPGANK
>BAG66854
MPIINKSASNYVEYISKNNPPYLSKKRDASINLNGKVSDCNGEIIWCRHIASYWSEFFCS
NSGKIDYETFSSPQLLSKAIVIQENKGTNNIKGDVYFVEN
>CAD05981
METSKEKTITSPGPYIVRLLNSSLNGCEFPLLTGRTLFVVGQSDALTASGQLPDIPADSF
FIPLDHGGVNFEIQVDTDATEIILHELKEGNPESRSVQLN
>CAH39020
MNKPDSGLEALQLRILFGPLFGSDIAILSGEVFFCVGEQVIDDRPAEHPENRAGHLLERA
VDTLYIPHRAGAPNFRLRFPGAPTQAARTAETGEAAPGDF
>CAL13571
MAIGPVGGNSRFLVGQRDKSSSAAQASDDADEAARGQGVIDNSSEYASMSMLAASHVRRR
GPTTDSKEEWTRFSERILDAQADEKILRVEGALNNKLMTQ
>CAQ83135
MQIHINPLKISSPDYEATKSHSSPTNVTKDPIVQSLTSTLKSAVATLRLPTEPAIRNQIQ
SPTAQGNATVMAEGAGKRNITLKQFENGSVSLELNRPPLT
>CAQ83153
MEYQETSTTSDQYAQELEAFFHDGGTLAMLRDVSSDTLEQLYSLAFNQYQSGKWQDAHKI
FQALCMLDHYDHRFFLGLGACRQAMGQLEQAIQSYSYGAM
>CAR32459
MPVTLSFGNRHNYEINHSRLARLMSPDKEEALYMGVWDRFKDCFRTHKKQEVLEVLYTLI
HGCERENQAELNVDITGMEKIHAFTQLKQYANPSQQDRFV
>CAR34294
METSKEKTITSPGPYIVRLLNSSLNGCEFPLLTGRTLFVVGQSDALTASGQLPDIPADSF
FIPLDHGGVNFEIQVDTDTTEIILHELKEGNSESRSVQLN
>CAR38586
METSKEKTITSPGPYIVRLLNSSLNGCEFPLLTGRTLFVVGQSDALTASGQLPDIPADSF
FIPLDHGGVNFEIQVDTDTTEIILHELKEGNSESRSVQLN
>CAR60782
METSKEKTITSPGPYIVRLLNSSLNGCEFPLLTGRTLFVVGQSDALTASGQLPDIPADSF
FIPLDHGGVNFEIQVDTDATEIILHELKEGNSESRSVQLN
>CAR64701
MFSIRTLLPISASVSVPTKQSQSIPITLAGRTIEKAQEKEGLLVFLGMKSVNDYTLNILG
QNVSRVTTGKKPYDLLFLNDATKQDFDKRKMEFTYPGANK
>CAR66523
MQIHINPLKISSPDYEATKSHSSPTNVTKDPIVQSLTSTLKSAVATLRLPTEPAIRNQIQ
SPTAQGNATVMAEGAGKRNITLKQFENGSVSLELNRPPLT
>CBA72789
MEMNKDKQLVFRILNGKLAGCEFLLDNLHTVFMVTNDNTIETIHKGTSYPNNLIYIPYID
REYSFEIIIENNTLNANGNIIVREISNENVNNEKSIILNE
>CBA74904
MDITPALLNLTTEWRDWASQPNIDPAEQRSVALRKFFDCVEDKNSSLDLSDLSLTSLPTI
PEWVIELDVSDNQLTNLPNNLPKALTHLYVGQNQLTSLPE
>CBA74907
MPCSYWRLISERILITEIINKMNAENNIKLHMIEWKKWANQAHLEPTEYRDIALQRIIDC
LKNKSIFLDLSGLGLTSLPDHLPNNIRFLDIYSNQLTQLP
>CBG25843
METSKEKTITSPGPYIVRLLNSSLNGCEFPLLTGRTLFVVGQSDALTASGQLPDIPADSF
FIPLDHGGVNFEIQVDTDATEIILHELKEGNSESRSVQLN
>CBJ15198
MLRSGVSFSSSKTNYLLTRELSRKVGLTVYQGVDEHSSRPVVIKTLVSPGIHDRRFLRAF
EEEARIMQLVTHPAFVRLEDRGACEQGRYLVSEYILGSSL
>O85093
MSALRLRKVDALLAQATRELGAGQSLGFSAAGQDAELTLLPLLADAGEPAGAVWLSTAIG
PLLLSDAEALLSLLGDIPLTLGGEQQAWYWQLFNQRLSPT
>O85094
MSTEDLYQEDVEMLDDYEDPSTEQHWSEEDGEPSGYATAEPDDHAAQEEQDEPPALDSLA
LDLTLRCGELRLTLAELRRLDAGTILEVTGISPGHATLCH
>Q2T711
MSSGVQGGSAANANAYQTHPLRDAASALGTLSPQAYVDVVSAAQRNFLERMSRLASEQCD
AQPVTDDARLDRLDDKPALRAPRSDAAHAADGNARGNGGA
>Q62B08
MSIGVQSSGINISHAELSRLVDAGKSEQGDKAVRDDGRALARADAALAAVVGERVAARRD
AVAGSGAQRVELARPKPDAQTRATDRRTVSGLEREHKRLA
>Q63K35
MSIGVQSSGINISHAELSRLVDAGKSEQGDKAVRDDGRALARADAALAAVVGERVAARRD
AVAGSGAQRVELARPKPDAQTRATDRRTVSGLEREHKRLA
>YP_001007705
MAIGPVGGNSRFLVGQRDKSSSAAQASDDADEAARGQGVIDNSSEYASMSMLAASHVRRR
GPTTDSKEEWTRFSERILDAQADEKILRVEGALNNKLMTQ
>YP_001007706
MKVKYRGVIYFSLLLLAGHMSQVNAEVITALPVGQENVNDSFVANNVMVGKLFDAVAERL
EKPIILSKLAAQKRVTGNFNLANADEMFKALSRRMALVWY
>YP_001007715
MKTIIYYLSIILFLSPVIAQASCLSSAAIRWDVPEIILEAIIINESGGKPDARNINKNGS
HDYGLMQINTINIDPLKSQGIIKNKQALMQPCTNIEAGAY
>YP_001144267
MSTIQINSQHRGNLDLSDIQNIKANAKEGDVVKFGSVFGKEYSVTKNSDGDVTLKQKKNH
SFFNHFFSKTDSSKNGDLKLNQMNQQLHKKEGSGNVKVLT
>YP_001570416
MPITIGSSFLKSELFPENSNTQRSFFYLLWEAIKEFFCGTGRADADRYIKELCNITSPPG
AQRLLDLFCALYKLSSPTCRDNFHFEYYKDAECQYTNLYI
>YP_001901985
MRTKTSLPLATVQRLLTPGTSTGLSTPASASATPCAETTAGLLGALPARKNKQKQQSQRP
PNTQDGTPKNGRDHGGQWATRAAKYALGIAGAGYVADNFF
>YP_001904661
MTLPDSITRSSQSRQTPTLEPAEPATASPQSRPAPETAADILGALPARAGRRASSKTANA
ALHVQNVSSHGGRRARMHLEGAAAADGDVTSLMEACLARR
>YP_002143391
METSKEKTITSPGPYIVRLLNSSLNGCEFPLLTGRTLFVVGQSDALTASGQLPDIPADSF
FIPLDHGGVNFEIQVDTDATEIILHELKEGNSESRSVQLN
>YP_002227619
METSKEKTITSPGPYIVRLLNSSLNGCEFPLLTGRTLFVVGQSDALTASGQLPDIPADSF
FIPLDHGGVNFEIQVDTDTTEIILHELKEGNSESRSVQLN
>YP_002244788
METSKEKTITSPGPYIVRLLNSSLNGCEFPLLTGRTLFVVGQSDALTASGQLPDIPADSF
FIPLDHGGVNFEIQVDTDTTEIILHELKEGNSESRSVQLN
>YP_002328287
MLSPSSVNLGCSWNSLTRNLTSPDSRILSSVRDAAASSDNGAQVKVGNRTYRVVVTDNKF
CVTRESHSGCFTNLLHRLGWPKGEISRKIEVMLNSSPVNR
>YP_002328601
MPSLVSGIQSSSLSTGMQVLRAQMAASGGGEITVGGQTVSITYSETDGRFLASGGNNSLL
SGLLLTGLNGGPEALRDIMLRMVSGSGNTQSHGDIEGKIS
>YP_002328603
MKIPSLQSNFNFSAPAGYSAPIAPNRAENAYADYVLDIGKRIPLSAADLSNVYESVIRAV
HDSRSRLIDQHTVDMIGNTVLDALSRSQTFRDAVSYGIHN
>YP_002328604
MRPTSLNLVLHQSSTSSSMSDTDIESLVKASSVQWIKNNPQLRFQGTDHNIYQQIEAALD
KIGSTETGRVLLNAIESISRLKSETVVIHLNSSRLGVMAH
>YP_002328983
MLPTSGSSANLYSWMYVSGRGNPSTPESVSELNHNHFLSPELQDKLDVMVSIYSCARNNN
ELEEIFQELSAFVSGLMDKRNSVFEVRNENTDEVVGALRA
>YP_002330702
MPIINKSASNYVEYISKNNPPYLSKKRDASINLNGKVSDCNGEIIWCRHIASYWSEFFCS
NSGKIDYETFSSPQLLSKAIVIQENKGTNNIKGDVYFVEN
>YP_002330703
MLSSLNVLQSSFRGKTALSNSTLLQKVSFAGKEYSLEPIDERTPILFQWFEARPERYEKG
EVPILNTKEHPYLSNIINAAKIENERIIGVLVDGNFTYEQ
>YP_002638450
METSKEKTITSPGPYIVRLLNSSLNGCEFPLLTGRTLFVVGQSDALTASGQLPDIPADSF
FIPLDHGGVNFEIQVDTDTTEIILHELKEGNSESRSVQLN
>YP_003039880
MQIHINPLKISSPDYEATKSHSSPTNVTKDPIVQSLTSTLKSAVATLRLPTEPAIRNQIQ
SPTAQGNATVMAEGAGKRNITLKQFENGSVSLELNRPPLT
>YP_003075994
MTDGISTSPHCLYKSNIVDDVIINKTRQNELVKVFCEYKTEFLILFDDFFRSQDLPKPSP
VLHHFFQYTHLRDAHFYRCKLIEHTVQFSFFKHKGITLLR
>YP_003076032
MKVSVPGMPATLLNMSNNDIYKMVSGDKMDMKMNIFQRLWETLRHLFWSDKQTEAYKLLF
NFVNKKAGNINASKYFTGAVNENEKEKFIHSLELFNELKT
>YP_003076044
MKVRNPEQISIPASNTTKDPGLTNSQIIRMANLVKKTENMNIFEELWETLRNLFQSDKHS
QTAARQILKDAFYFQNSDDYSKYFTGAVDGKARDKLTHWL
>YP_003076439
MMKTITKQPILFTDVPVADLRNSMKQDLNQNLIERLWNKIRDFFLDSDKQKAFKSIHKYI
NTLSVLNYNSALTPDPNFNIDATSDLDSYLKLDFDRLSPK
>YP_003076803
MRPTSLNLVLHQSSRSSSMSDTDIESLVKASSVQWIKNNPQLRFQGTDHNIYQQIEAALD
KIGSTETGRVLLNAIESISRLKSETVVIHLNSSRLGVMAH
>YP_003076830
MDCSKCNGYATMLLNMVQGSDPVNLLELHGFLEHFAYYVSFGKFNAGHQRYNAFKKFVSE
ISEISANDINMTIKTGQSRHENVISINMNDAIPRDEKGIT
>YP_003077396
MKHIEGSFPEALRNSVYLNGCNSLNESQCQFLAYDVSQGRACLSKAELTADLIWLSANRT
GEESAEELNYSGCDLSGLSLVGLNLSSVNFSGAVLDDTDL
>YP_003077400
MPFSIKNRFSSSQVHYPEISGPIKDKPASKNCILTSTTCNVDSYTVYQKKACSFDMRPPG
AGERTPKLKLSVTEMTWLSKTIETEIHNTKE
>YP_003077401
MLPTSQLRPTGTFCSYSAETSADIKSEITPIQIEEARASGRLYIKDCDIEYLPQLPNEIT
SVTIENCNNLTTLTGLPVNTQNLSVINCEKLQITDMPSTV
>YP_003077617
MLPTSGSSANLYSWMYVSGRGNPSTPESVSELNHNHFLSPELQDKLDVMVSIYSCARNNN
ELEEIFQELSAFVSGLMDKRNSVFEVRNENTDEVVGALRA
>YP_003077621
MPFSIKSIFSGHTWHQPEISRPIADKSSTKNCILDSTTCNVDGFTVFNRRSCSFDMRPPG
SADRTPQLRLSISEVAWMSKIIETETNNTNKS
>YP_003077622
MPVILNFSSERVLSESELEALRHVGRVSQSEQLVVRGRTMRLHHISFMDSFSVEPVSGGL
LDRLSARGHRLLAENLEIQLNRGHTFLQAFRLYMEQSRAT
>YP_003077854
MKFPSIFNKIKPQSIQQHPEKNQLNWMLELNKWKEERILTGEIHRPECRNEAAKRINCAF
LSKQNDIDLSGLNLSTQPPGLQNFTSINLDNNQLTHFDAT
>YP_003077928
MPVDLTPYILPGVSFLSDIPQETLSEIRNQTIRGEAQVRLGELMVSIRPMQVNGYFMGSL
NQDGLSNDNIQIGLQYIEHIERTLNHGSLTSREVTVLREI
>YP_003077929
MPVTTLSIPSISQLSPARIQSLQDAARLESGIRISIGSGQYSVHYVQLLDGFSVEPVRGG
LLDRLLGREHRMDRRAVALERQLNGGVDFLSSVNNYFQSV
>YP_003077930
MPLTSDIRSHSFNLGVEVVRARIVANGRGDITVGGETVSIVYDSTNGRFSSSGGNGGLLS
ELLLLGFNSGPRALGERMLSMLSDSGEAQSQESIQNKISQ
>YP_003077982
MPIFLNFTAGSILPENELASLRYIVQQNQNDTVIIKERYKMDIRYIESVNGFTVNPVCSN
HFSIFMARQNTIARNLEQQINNGRSFAQISQDFMLQLSSN
>YP_003078174
MSQNDIIIRTHYKSPHRMHIDSDIPTPSSEPINQFAPQLITLLDTSDLSSMLSYCVTQEF
TANCRKISQNCYSTALFTINFATSPIHAENIFITLHYKKE
>YP_003078421
MFPLNDLSLKTQSVQLNKITSNTESTIKQHELVSDDAIINELSSELVSCLGNDKFTPVSE
DSNLLNMLSEFKLLREQCFRWGNYTLLFENYGAYDKTGSI
>YP_003078423
MFPLNDLSLKTQSVQLNKITSNTESTIKQHELVSDDAIINELSSELVSCLGNDKFTPVSE
DCNLLNMLSEFKLLREQCFRWGNYTLLFENYEAYDKTGSI
>YP_003079405
MNTTGMSFSSFGISCHRENSFRNSFRGKNDEVVKCSIGERTISFSVRKFSGNILETVRRQ
STKDIDEWIKDERIVYPSRVINQEIDNYCFQKNAKISTEE
>YP_003079406
MPVILNFSNGSVLPENELEALRHIARSNQNDTITIGGRNMRLHYIQFMDGFSVEPILGGL
WDHLGAREAHHLADRLTRQLNGGNTFLQAYSLYLEQRQAA
>YP_003079407
MPKISSVVSSCYHLFSEHQQLSNETTMTNPVSRRIVHKEYGISLKSVPVWLATAKTPLAL
LNGRHTRSHSFIIAGTPGMGSRSGAQYYAINSDDKRSRID
>YP_003079768
MPIINKSASNYVEYISKNNPPYLSKKRDASINLNGKVSDCNGEIIWCRHIASYWSEFFCS
NSGKIDYETFSSPQLLSKAIVIQENKGTNNIKGDVYFVEN
>YP_003080558
MVAKLKPDVFVNTNPFLEAMYKERLSHKGYSDKIALSINDKKYNVNSKDIENILDGKGDL
FKKRTLWEFVRDLFPGSHIKEVKGLIYEFVTKVDNKAEVF
>YP_003080847
MITHIPRSSFSANINNTAQTNEHQTLSELFYKELEDKFSGKELATPLLKSFSENCRHNGR
HIFSNKDFVIKFSISVLQADKKEITIINKNENTTLTQTIA
>YP_003080877
MLGHISKFDGNNSLIKHGVVQGNNIVDFDLLRNFNGGPGLNRENFIYISNIFLNIKQRNE
KNHSINMFREVSISGDIVSVKFYRNEKIECACDFMMAKDA
>YP_003080923
MRYNGLNNMFFPLCLINDNHSVTSLSHTKKTKSDNYSKHHKNTLIDNKALSLFKMDDHEK
VIDLIQKMKRIYDSLPSGKITKETDRKIHKYFIDIASYAN
>YP_003081174
MGSLFNIYKDIFPTLGMYSGLKACHEKNNLPFDINTEIETIQKQINYDINHLNDGLIKRV
LNLFIHLISNPDNLELTLNRYSSTTEQIIGRTKRNGLHEF
>YP_003294924
MDDVSRFMIAEGLRPAPAHFLESEFLMGQRIETPRFYLTYRQEGERLILCDFTARNDDGQ
AVIALMGLLRRLIGALPLLRYIDAMILPAPHDRALDRMRR
>YP_439038
MSSGVQGGSAANANAYQTHPLRDAASALGTLSPQAYVDVVSAAQRNFLERMSRLASEQCD
AQPVTDDARLDRLDDKPALRAPRSDAAHAADGNARGNGGA
>YP_449124
MQMPDVGSLLLVVIMLGLLPFAAMVVTSYTKIVVVLGLLRNAIGVQQVPPNMVLNGVALL
VSCFVMAPVGMEAFKAAQNYGAGSDNSRIVVLLDACREPF
>ZP_03340005
MVGQSDALTASGQLPDIPADSFFIPLDHGGVNFEIQVDTDATEIILHELKEGNPESRSVQ
LNTPIQVGELLILIRPESEPWVPEQPEKLETSAKKNEPRF
>ZP_03341368
GTLWILNSPQRQAAELDSLLGQEKERFQVLPGRDKMLYVAAQNERDTLWARQVLARGDYD
KNARVINENEENKRISTWLDTYYPQLAYYRLHFDEPRKPV
>ZP_03347158
MVGQSDALTASGQLPDIPADSFFIPLDHGGVNFEIQVDTDATEIILHELKEGNPESRSVQ
LNTPIQVGELLILIRPESEPWVPEQPEKLETSAKKNEPRF
>ZP_03358473
MVGQSDALTASGQLPDIPADSFFIPLDHGGVNFEIQVDTDATEIILHELKEGNPESRSVQ
LNTPIQVGELLILIRPESEPWVPEQPEKLETSAKKNEPRF
>ZP_03365359
PRFKNGIVAALAGFFILGIGTVGTLWILNSPQRQAAELDSLLGQEKERFQVLPGRDKMLY
VAAQNERDTLWARQVLARGDYDKNARVINENEENKRISTW
>ZP_03369349
MVGQSDALTASGQLPDIPADSFFIPLDHGGVNFEIQVDTDATEIILHELKEGNPESRSVQ
LNTPIQVGELLILIRPESEPWVPEQPEKLETSAKKNEPRF
>ZP_03380607
MVGQSDALTASGQLPDIPADSFFIPLDHGGVNFEIQVDTDATEIILHELKEGNPESRSVQ
LNTPIQVGELLILIRPESEPWVPEQPEKLETSAKKNEPRF
>ZP_03383385
MVGQSDALTASGQLPDIPADSFFIPLDHGGVNFEIQVDTDATEIILHELKEGNPESRSVQ
LNTPIQVGELLILIRPESEPWVPEQPEKLETSAKKNEPRF
>ZP_04653478
MVGQSDALTASGQLPDIPADSFFIPLDHGGVNFEIQVDTDATEIILHELKEGNSESRSVQ
LNTPIQVGELFILIRPESEPWVPEQPEKLETSAKKNEPRF
>ZP_06542998
MPFHIGSGCLPATISNRRIYRIAWSDTPPEMSSWEKMKEFFCSTHQTEALECIWTICHPP
AGTTREDVINRFELLRTLAYAGWEESIHSGQHGENYFCIL
>ZP_06543455
MVGQSDALTASGQLPDIPADSFFIPLDHGGVNFEIQVDTDATEIILHELKEGNPESRSVQ
LNTPIQVGELLILIRPESEPWVPEQPEKLETSAKKNEPRF
>AAF15898
MTVMSTTISTAPSGAALAPSRIDMRAPEPGSAGEGAGILAPVTTLALAAGRPAFPASPSL
RTAPVLDPPVRDLSPADLADLLRVLRSRAVDGQLATAREN
>AAM47501
MEQEKHHRVKGAPRLVMPKMTLAQAKSEAAANQSSAEEAAGASISARHGANSEATSQTSG
FNAAASLMGSLATVRQIVSDSSLSSLRGRLQMINIESSVQ
>AAO18078
MSPISGINHQRIFPTQQLDTTAVNQPQGELSGKSLKVSSPRPGLLERLSATIQRNLPGHS
MLDRQLTTDGKKNQESRFSFSMIKDRIVHFAVSTKLGSVR
>AAO68922
MVQEIEQWLRRHQVFTEPAYLGETAILLGQQFILSPYLVIYRIEAKEMIICEFRRLTPGQ
PRPQQLFHLLGLLRGIFVHHPQLTCLKMLIITDVLDEKKA
>AAQ60095
MEDINTSGRDAVVVRLLNSPLRGCEFTLQPGKTLFLVGPESALAADGLPPELPADSLFVP
LAEGGVNFELLLDNGCARLRILGDEVTESEAPFNQPLSVG
>AAS48654
MFNINRLLRSRPQTDNADQAPAQDRPSRQPSPAQGLLSPLLARPRRRESRSAADTSTPRN
AAQGRFSRSPLHPSSQPEALAGASSAPPRSIEHDIDDWLA
>AAS94481
MSALTVGGLSGTTGVGDISLDPTPRFRITTGATLPPAPGGADGTSKADLPVLAPPMGGLA
LETLMSALGNAERRQACKNGVDQIKSKAADQAKINEERLE
>AAV69406
MDDVSRFMIAEGLRPAPAHFLESEFLMGQRIETPRFYLTYRQEGERLILCDFTARNDDGQ
AVIALMGLLRRLIGALPLLRYIDAMILPAPHDRALDRMRR
>AAV77390
MVQEIEQWLRRHQVFTEPAYLGETAILLGQQFILSPYLVIYRIEAKEMIICEFRRLTPGQ
PRPQQLFHLLGLLRGIFVHHPQLTCLKMLIITDVLDEKKA
>AB0699
MVQEIEQWLRRHQVFTEPAYLGETAILLGQQFILSPYLVIYRIEAKEMIICEFRRLTPGQ
PRPQQLFHLLGLLRGIFVHHPQLTCLKMLIITDVLDEKKA
>ABC60092
MRLGGLFMVNAFALSPRSCGNTAGSGSTESLSHSVSRVAALCPADRRVAAEAQYRQLLNQ
GDDCLAALETAAVLRQLCRADSQSALTVDYDDATQNFTLS
>ABO28796
MSSGVQGGPAAHANAYQTHPLRDAASALGTLSPQAYVDVVSAAQRNFLERMSQLASEQCD
AQPAAHDARLDDKPALRAPQERDAPPLGASDTGSRASGAA
>ABO28798
MSSGVQGGPAANANAYQTHPLRDAASALGTLSPQAYVDVVSAAQRNFLERMSQLASEQCD
AQPAAHDARLDDKPALRAPQERDAPPLGASDTGSRASGAA
>ABO28800
MSSGVQGGPAANANAYQTHPLRDAASALGTLSPQAYVDVVSAAQRNFLERMSQLASEQCD
AQPAAHDARLDDKPALRAPQERDAPPLGASDTGSRASGAA
>ABO28802
MSSGVQGGPAAHANAYQTHPLRDAASALGTLSPQAYVDVVSAAQRNFLERMSQLASEQCD
AQPAAHDARLDDRPALRAPQERDAPPLGASDTGSRASGAA
>ABO28804
MSSGVQGGPAAHANAYQTHPLRDAASALGTLSPQAYVDVVSAAQRNFLERMSQLASEQCD
AQPAAHDARLDDKPALRAPQERDAPPLGASDTGSRASGAA
>ABO28806
MSSGVQGGPAAHANAYQTHPLRDAASALGTLSPQAYVDVVSAAQRNFLERMSQLASEQCD
AQPAAHDARLDDKPALRAPQERDAPPLGASDTGSRASGAA
>ABO28808
MSSGVQGGPAANANAYQTHPLRDAASALGTLSPQAYVDVVSAAQRNFLERMSQLASEQCD
AQPAAHDARLDDKPALRAPQERDAPPLGASDTGSRASGAA
>ABO28810
MSSGVQGGPAAHANAYQTHPLRDAASALGTLSPQAYVDVVSAAQRNFLERMSQLASEQCD
AQPAAHDARLDDRPALRAPQERDAPPLGASDTGSRASGAA
>ABO28812
MSSGVQGGPAANANAYQTHPLRDAASALGTLSPQAYVDVVSAAQRNFLERMSQLASEQCD
AQPAAHDARLDDRPALRAPQERDAPPLGASDTGSRASGAA
>ABO28814
MSSGVQGGPAANANAYQTHPLRDAASALGTLSPQAYVDVVSAAQRNFLERMSQLASEQCD
AQPAAHDARLDDRPALRAPQERDAPPLGASDTGSRASGAA
>ABO92519
MSTIQINSQHRGNLDLSDIQNIKANAKEGDVVKFGSVFGKEYSVTKNSDGDVTLKQKKNH
SFFNHFFSKTDSSKNGDLKLNQMNQQLHKKEGSGNVKVLT
>ACC91213
MFINPRNVSNTFLQEPLRHSSNLTEMPVEAENVKSKTEYYNAWSEWERNAPPGNGEQREM
AVSRLRDCLDRQAHELELNNLGLSSLPELPPHLESLVASC
>ACK98974
FEQSVQRGIGHFQSSDLKQVISALRQLQSAPDSGKAQRVQDAIQHWELHHPKEVTARGAR
LTELKQA
>ACK98975
FEQSVQRGIGHFQSSDLKQVISALRQLQSAPDSGKAQRVQDAIQHWELHHPKEVTARGAR
LTELKQAL
>ACK98976
FEQSVKRGIGHFQSSDLKQVISTLHQLQSAPDSGKAQRVQDAIQHWEQHHPKEVAARGAR
LTELKQAL
>ACN46444
MVQEIEQWLRRHQVFTEPAYLGETAILLGQQFILSPYLVIYRIEAKEMIICEFRRLTPGQ
PRPQQLFHLLGLLRGIFVHHPQLTCLKMLIITDVLDEKKA
>ACQ66918
MATITYLEDSLKNCPEQLQSKLDELDEAEVTLKSALSSPKTPEEYEGLQKLYDSVLSARK
IIKTLSYRYHKKKPENLFDHDQFS
>ACQ66921
MGVEMQEILNVLPLVTDIQLLKSSNTIEFILDNVQAQAKDYQHSVCVGLLLCEEKILYDV
IFKHISLLFASLEEAQDYGLELRKKHWWLWCRADGDIGTN
>ACT71321
MDSNRKSYNNEIFNNFSFDKSVKLNSYNYIADDIEQVIDKGSKVQLEVYNLLSEEKIFEH
KIMNNWTRSIKNILTTYLFMSSGAVTARNVQTFSPTINNE
>ACU65057
MSLRSHTSIAHFTRGSSSINPYRQPRIRPLPGKRLSVGWSTANRSSVRREHMKLPGLSSS
PPKTPDVTPNAPKPEAKPSQDASKPADTQNNSGNGGNSAT
>ACU65058
MQPAATPSSATTTAAPSQVTGNAGAQPAAESEKDTSTKPTEATGRPAGDTRSAEEIIEAN
PILAKLGDQKDINREGAYKQLGDWTENNKDPEARADAAYN
>ACY41053
MISFGSVSALQAAMPQARNEILNEGKLSIGGKEYQINAATQEFTRANPTNGAVARFFEAT
GKLFREGSPQSVAKALTKAVFDNEQGQAQRLQAASSVEHG
>ACY41077
MSSIALDRIQTQVYSPESGQATLDNVQKTAPTATPSVTVENVKSKDADVLNTGKVKVQLD
APNAAVSDKVNDLTLKAMAQLQKIVDTIAKSLHAVADQTG
>ACY83733
MVNAFTLSPALSGNAAGSESTESLSRGASRVAALCSADRRAAAETQYHQLLHQGDDSLAA
LESAAALRQLCRADSQCAVAVDYDDTTQDFTLSIDGQRVS
>BAG66371
MPLTSDIGSHSFNLGLEVFRARIAANGRGDITVGGETVSIVYDATDGSFSSSGGNGGLLS
ELLILGFNNGPRALGERMLSMLSDSGEAQSQEGIQSKISQ
>BAG66384
MERRAVALERQLNGGVDFLRSVNNYFQSVMAEHRENKTSNKILMEKINSCVFGTDSNHFS
CPESFLTYPITLDTPANGVFMRNSQGAEICSLYDKDTLVQ
>BAG66385
MPKISSVVSSCYHLFSEHQQLSNETTMTNSVSRRIVHKEYGISLKSVPVWLATAKTPLAL
LNGRHTRSHSFIIAGTPGMGSRSGAQYYAINSDDKRSRID
>BAG66386
MPVILNFSNGSVLPENELEALRHIARSNQNDTITIGGRNMRLHYIQFMDGFSVEPILGGL
WDHLGAREAHHLADSLTRQLNGGNTFLQAYSLYLEQRQAA
>BAG66593
MPLTSDIGSRSFNLGLEVVRARIVANERGDITVGGETVSIVYDSINGRFSSSGGNGGLLS
ELLLLGFNTGPRALGERMLSMLSDSGEAQSQESIQDKISQ
>BAG66723
MPVVLNISDGRALPESELEALRNIARSNQSDTLIVGSRSLRLHHVSFMDAFSVEPIQGSL
LDRLGGRCRRLAESLERQLNHGNTFLQAFSLYMEQVRLTP
>BAG66806
MNDNIPTARNHKQSTCITEKNMPIFLNFTAGSILPENELASLRYIVQQNQNDTVIIKERH
KMDIRYIESVNGFTVNPVCSNHFSIFMARQNTIARNLEQQ
>BAH15041
MFKSTFKVQISQNTEQPNTQKTKSSSTFSISKVSSAIRESKLLGIPNLKNKCEPALRSVT
KIQLPTALSGASNTKEKESAPPAPPAPPAPPAPQPEKEVK
>BAH15042
MNVDSKAGPVESNQSLDHSFHDQLCAYIDLMDDAIKNGQQLPKDVAAGNDIALIPDFIDI
ANKKKKGLNAIFCNNPLEMVEKVKQLLLLENSSARFIVNL
>BAH15044
MLELKQIFRKTCNPSVFEDLDEKGLQLKSVRHLSTEEKAKMKRAPFPKGDVKQAKNGQLK
ALVVDSVVVNGSNQLATKAFASDPKFNRNNIQKSAVVNSK
>BAH47303
MSIQIDRPNNHFQTPSTWNHDAGSSIDTSQLQRAVQLLDQVLQQLEARKLFGNMLNQPGA
DNAGQNHAGGHGGGHHGGSNGFGENGRFGSPHANSPAQPD
>BAI24207
MLSPSSVNLGCSWNSLTRNLTSPDSRILSSVRDAAASSDNGAQVKVGNRTYRVVVTDNKF
CVTRESHSGCFTNLLHRLGWPKGEISRKIEVMLNSSPVNR
>BAI24211
MPLTSDIGSRSFNLGLEVFRARIAANGRGDITVGGETVSIVYDATNGRFSSSGGNDGLLS
ELLILGFNNGPRALSERMLSMLSDSGEAQSQESIQDKISQ
>BAI24214
MPIIKNCLSSISNILRNEKTSYSLIKTEQTGKLLNRKITTTPTPAKLLSYRNADLIKENY
ITEKVLSIFNIKRDFVAVRIQSNQFTDLKNKTIQGHKDTV
>BAI24826
MPFSIKNIFSNSKGSYPEISGPVQDKPVSKNCTLTSTTCSMNDYTVFSRKSCTFDMRPPG
AGDRTPQLKLSASELIWLSKTIDTERNNIKE
>BAI24827
MLPTSQLRPTGTFCSYSAETSAGIKSEITPIQIEEARASGRLYIKDCDIEYLPQLPNEIT
SVTIENCNNLTILTGLPVNTQNLSVINCEKLQITDIPSTV
>BAI24935
MPLTSAIASNSFSTGMQVLRAQMAASGGGEITVGGQTVRITYSETDGRFLASGGNNSLLS
GLLLTGLNGGPEALRDIMLRMVSGSGNTQSHGDIEGKISQ
>BAI24936
MPGLVSYISSTSFANEMAEMRQQVMEGQIGGFLLGGERVRVSYMPDTGRFLAESEGLGLV
YAELLNIGFNDGVDALRNRVLSVLPGMVAQRQENSLQAKI
>BAI24937
MPVTTLSIPSISQLSPAGVQSLQDAARLESGIRISIGSGQYSVHYVQLLDGFSVEPVRGG
LLDRLLGREHRMERRAVALERQLNGGVDFLSSVNNYFQSV
>BAI24938
MPKISSVVSSCYHLFSEHQQLSNETTMTNSVSRRIVHKEYGISLKSVPVWLATAKTPLAL
LNGRHTRSHSFIIAGTPGMGSRSGAQYYAINSDDKRSRID
>BAI24939
MPVILNFSNGSVLPENELEALRHIARSNQNDTITIGGRNMRLHYIQFMDGFSVEPIPGGL
WDHLGARESHHLADSLARQLNGGNTFLQAYSLYLEQRQAA
>BAI24940
MPMNTTGTSFSSFGISCHRENSFRNSFRGKNDEVIKCSMGERTIRFSVRKFSGNILDTVS
RQSTKDINGWIKDERIVYPSRVINQEIDNYCFQKNAKIST
>BAI25098
MFNGLNVLRAQVASSGRGEFTLGNETVSIVFNETDGRFLSSGSSGGLLTELFLYGFNNGP
EALRDRMLSMLSDSGEAQSQESIQDKISQCKFPVSSGNFQ
>BAI25099
MLSPSSINLGCSWNSLTRNLTSPDNRVLSSVRDAAVHSDSGTQVTVGNRTYRVVVTDNKF
CVTRESHSGCFTNLLHRLGWPKGEISRKIEAMLNTSPVST
>BAI25100
MLPTSGSSANLYSWMYVSGRGNPSTPESVSELNHNHFLSPELQDKLDVMVSIYSCARNNN
ELEEIFQELSAFVSGLMDKRNSVFEVRNENTDEVVGALRA
>BAI25101
MPFSIKSIFSGHTWHQPEISRPIADKSSTKNCILDSTTCNVDGFTVFNRRSCSFDMRPPG
SADRTPQLRLSISEVAWMSKIIETETNNTNKS
>BAI25103
MPVILNFSSERVLSESELEALRHVGRVSQSEQLVVRGRTMRLHHISFMDSFSVEPVSGGL
LDRLSARGHRLLAENLEIQLNRGHTFLQAFRLYMEQSRAT
>BAI25104
MPVNATGVSFSSFGISYHKDNSFRGTIRGKNDEVVKCSMGERSIRFNVNKFSGCILETVS
RQSTKDIHGWVSDERTVYPSRVINQEIDNCCLQKNAKISS
>BAI25105
MPFSFNLSSGNYLSTQDVEVLQRATRDHQMERLTIGERSFSVRYQSAMDAFIVDPVQGEL
YSGLSHTELADIIRLADSVENQLNGGNSFLDVFSTYMGQV
>BAI25254
MPLTSDIRSHSFNLGVEVVRARIVANGRGDITVGGETVSIVYDSTNGRFSSSGGNGGLLS
ELLLLGFNSGPRALGERMLSMLSDSGEAQSQESIQNKISQ
>BAI25255
MPVTTLSIPSISQLSPAGVQSLQDAARLESGIRISIGSGQYSVHYVQLLDGFSVEPVRGG
LLDRLLGREHRMERRAVALERQLNGGVDFLSSVNNYFQSV
>BAI25256
MPVDLTPYILPGVSFLSDIPQETLSEIRNQTIRGEAQIRLGELMVSIRPMQVNGYFMGSL
NQDGLSNDNIQIGLQYIEHIERTLNHGSLTSREVTVLREI
>BAI25473
MKIPVLQPGFNFFAPAGYSAAVAPNRAENAYADYVLDIGKRIPLSAADLSNVYESVIRAV
HDSRSRLIDQHTVDMIGNTVLDALSRSQTFRDAVSYGIHN
>BAI25850
MNDNIPTARNHKQSTCITEKNMPIFLNFTAGSILPENELASLRYIVQQNQNDTVIIKERY
KMDIRYIESVNGFTVNPVCSNHFSIFMARQNTIARNLEQQ
>BAI25851
MFSIRTLLPISASVSVPTKQSQSIPITLAGRTIEKAQEKEGLLVFLGMKSVNDYTLNILG
QNVSRVTTGKKPYDLLFLNDATKQDFDKRKMEFTYPGANK
>BAI26361
MNIQPIVTSGITTQNNRHHHAEQTSPTQIPQSELPNGCETGFVVHIPEDMQRHAPECGET
TALLSLIKDEGLLSGLDKYLAPHLEEGSAGKKALDMFGLF
>BAI26362
MGSTIVTIRSVFLGFFMGSVSPEGLSERALRTALNNVNRLERDLNGGLSGRQILASIPSP
YASPPRPSVMQTELVLEQIEKCSFNVNSSSLRATEEALTC
>BAI26860
MLPTSQLRPSGTFYSNSAETSAGIKSEITPTQIEEARAIGRLYIKDCDIEYLPQLPNEIT
SVTIENCNNLTTLTGLPVNTQNLSVINCEKLQITDIPSTG
>BAI26861
MKITNYILPTSRTHGSFSTIKSWDTMNYIKHLIRHTNDPVFEEQFYKITQSHIDFDKRAK
DEKNDTINIYDNFFYSSNDDLDSKIRSMLNNLYEKSLTFR
>BAI26862
MLPTTNISVNSGVISFESPVDSPSNEDVEVALEKWCAEGEFSENRHEVASKILDVISTNG
ETLSISEPITTLPDLLPGSLKELVLNGCTELKSINCLPPN
>BAI28390
MFSIRSQLPISASVSIPAEQSQSISTIPGGRKIETVPEKEGLLVFLGTKSVGEYALNILG
QNVSRVTTGKKPYDILFLHEATKQDFDKKKTEFTFPGANR
>BAI28433
MINPVTNTQGVSPINTKYAEHVVKNIYPEIKHDYFNESPNIYDKKYISGITRGVAELKQE
EFVNEKARRFSYMKTMYSVCPEAFEPISRNEASTPEGSWL
>BAI28434
MLSSLNVLQSSFRGKTALSNSTLLQKVSFAGKEYPLEPIDEKTPILFQWFEARPERYEKG
EVPILNTKEHPYLSNIINAAKIENERIIGVLVDGNFTYEQ
>BAI28435
MPIINKSASNYVEYISKNNPPYLSKKRDASINLNGKVSDCNGEIIWCRHIASYWSEFFCS
NSGKIDYETFSSPQLLSKAIVIQENKGTNNIKGDVYFVEN
>BAI29655
MLSPIRTTFHNSANIVQSSPCQTVSFAGKEYELKVIDEKTPILFQWFEPNPERYKKDEVP
IVNTKQHPYLDNVTNAARIESDRMIGIFVDGDFSVNQKTA
>BAI29656
MLSPSSVNLGCSWNSLTRNLTSPDSRILSSVRDAVASSDNGAQVKVGNRTYRVVVTDNKF
CVTRESHSGCFTNLLHRLGWPKGEISRKIEVMLNSSPVNR
>BAI29657
MPLTSDIGSHSFNLGLEVFRARIAANGRGDITVGGETVSIVYDATDGSFSSSGGNGGLLS
ELLILGFNNGPRALSERMLSMLSDSGEAQSQEGIQSKISQ
>BAI29658
MNVQPNVHTGLTPPLHLAHPPHPAPNQIPESELPPGCETGFVVNIPEDIQQHTPECGETT
ALLGLIRDKGLLSGLDAYLAPHLEEGSAGKKALDMFGLFN
>BAI30065
MLPTTNISVNSGVISFESPVDSPSNEDVEVALEKWCAEGEFSENRHEVASKILDVISTNG
ETLSISEPITTLPDLLPGSLKELVLNGCTELKSINCLPPN
>BAI30066
MNYIKHLIRHTNDPVFEEQFYKITQSHIDFDKRAKDEKNDTINIYDNFFYSSNDDLDSKI
RSMLNNLYEKSLTFRRIINYYVKEINLSDYGFLKCKILPA
>BAI30067
MLPTSQLRPSGTFYSNSAETSAGIKSEITPTQIEEARAIGRLYIKDCDIEYLPQLPNEIT
SVTIENCNNLTTLTGLPVNTQNLSVINCEKLQITDIPSTV
>BAI30497
MSRKNLWRPLRRLYISASVSVPTKQSQSIPITLAGRTIEKTQEKEGLLVFLGMKSVNDYT
LNILGQNVSRVTTGKKPYDLLFLNDDTKQDFDKRKMEFTY
>BAI30856
MPMKTTGTSFSSFGVSCHRENSFRNPFRGKNDEVIKCSIGERTIRFSVDKFSGNILDTVR
RQSAKNIDGWVKDEQMVYPSRVINQEIDNYCLQRNEKITT
>BAI30857
MPVILNFSNGSVLPENELEALRHIARSNQNDTITIGSRNMRLHYIQFMDGFSVEPIPGGL
RDRLGARETHHLADSLTRQLNGGNTFLQAYSLYLEQRHAA
>BAI30858
MPKISSVVSSCYYLFREHQQLSNETTMTNSASRRIVHKEHGISLKSVPVWLATAKTPLAL
LNGKHTRSHSFIIAGTPGMGGRSGAQYYAINSDDKRSRID
>BAI30859
MPVTTLSIPSISQLSPAGVQSLQDAARLESGIRISIGSGQYSVHYVQLLDGFSVEPVRGG
LLDRLLGREHRMERRAVALERQLNGGVDFLSSVNNYFQSV
>BAI30860
MPGLVSYISSTSFANEMAEMRQQVMEGQIGGFLLGGERVRVSYILDTGRFLAESEGLGVV
YAELLNIVFNDGVDALRNRMLSVLPGMAAQRQENSLQAKI
>BAI31015
MLPTSGSSANLYSWMYVSGRGNPSTPESVSELNHNHFLTPELQDKLDAMISIYSNARNSN
ELEEIYQELSAFVSGLMDKRNSVFEVRNENTDEVVGALRE
>BAI31016
MLSPIRTTFHNSVNIVQSSPCQTVSFAGKEYELKVIDEKTPILFQWFEPNPERYKKDEVP
IVNTKQHPYLDNVTNAARIESDRMIGIFVDGDFSVNQKTA
>BAI31080
MLPTSQLRPTGTFCSYSAETSAGIKSEITPIQIEEARASGRLYIKDCDIEYLPQLPNEIT
SVTIENCNNLTILTGLPVNTQNLSVINCEKLQITDIPSTV
>BAI31081
MPFSIKNIFSNSKGSYPEISGPVQDKPVSKNCTLTSTTCSMNDYTVFSRKSCTFDMRPPG
AGDRTPQLKLSASELIWLSKTIDTERNNIKE
>BAI31154
MINSINSFFSSIPRSISSVTRNSSFTASQHKSTPNTVKTSSPLSPSNSPASATTIFKVKN
SYTESGLQRSTSYTQSSIEKNALHRPLPDVAKRLVQHLAE
>BAI32291
MPIINKSASNYVEYISKNNPPYLSKKRDASINLNGKVSDCNGEIIWCRHIASYWSEFFCS
NSGKIDYETFSSPQLLSKAIVIQENKGTNNIKGDVYFVEN
>BAI32292
MLSSLNVLQSSFRGKTALSNSTLLQKVSFAGKEYPLEPIDEKTPILFQWFEARPERYEKG
EVPILNTKEHPYLSNIINAAKIENERIIGVLVDGNFTYEQ
>BAI32293
MINPVTNTQGVSPINTKYAEHVVKNIYPEIKHDYFNESPNIYDKKYISGITRGVAELKQE
EFVNEKARRFSYMKTMYSVCPEAFEPISRNEASTPEGSWL
>BAI32319
MPLSIGSCFSCHTGRRPEISDPIIDKPSTKNCELISTTCNVDGITVISRSSYGFDMKPPG
AGERAPRLKLSASEAQWMAAIIDAEGHNISNT
>BAI32320
MLSTSQLKLSGTACHHITETPASFKSEITSRQLEDARESGCLHIKNCDMEFLPHLPEEIT
AITIENCNKLTGLTGLPVNIKSLSVINCENLKVSELPPTV
>BAI32321
MPVVLNISDGRALPESELEALRNIARSNQSDTLIVGSRSLRLHHISFMDAFSVEPIQGSL
LDRLGGRCRRLAESLERQLNHGNTFLQAFSLYMEQVRLTP
>BAI32322
MPANISGTPFNSFGISFIQKQSCWRKSDDILRCSMGQRTIKLSTNTLNNRILTSVARQST
KDINAWKRDEQTVYPSRVINQGIDKYCAENSRNISSEVRQ
>BAI32364
MFSIRSQLPISASVSIPAEQSQSISTIPGGRKIETVPEKEGLLVFLGTKSVGEYALNILG
QNVSRVTTGKKPYDILFLHEATKQDFDKKKTEFTFPGANR
>BAI33599
MINPVTNTQGVSPINTKYAEHVVKNIYPEIKHDYFNESPNIYDKKYISGITRGVAELKQE
EFVNEKARRFSYMKTMYSVCPEAFEPISRNEASTPEGSWL
>BAI33600
MLSSLNVLQSSFRGKTALSNSTLLQKVSFAGKEYPLEPIDEKTPILFQWFEARPERYEKG
EVPILNTKEHPYLSNIINAAKIENERIIGVLVDGNFTYEQ
>BAI33601
MPIINKSASNYVEYISKNNPPYLSKKRDASINLNGKVSDCNGEIIWCRHIASYWSEFFCS
NSGKIDYETFSSPQLLSKAIVIQENKGTNNIKGDVYFVEN
>BAI33907
MPIFLNFTAGSILPENELASLRYIVQQNQNDTVIIKERYKMDIRYIESVNGFTVNPVCSN
HFSIFMARQNTIARNLEQQINNGRSFAQISQDFMLQLSSN
>BAI34787
MLSPSSVNLGCSWNSLTRNLTSPDSRILSSVRDAAASSDNGAQVKVGNRTYRVVVTDNKF
CVTRESHSGCFTNLLHRLGWPKGEISRKIEVMLNSSPVNR
>BAI34790
MPIIKNCLSSISNILRNEKTSYSLIKTEQTGKLLNRKITTTPTPAKLLSYRNADLIKENY
ITEKVLSIFNIKRDFVAVRIQSNQFTDLKNKTIQGHKDTV
>BAI35031
MINSINSFFSSIPRSISSVTRNSSFTASQHKSTPNTVKTSSPLSPSNSPASATTIFKVKN
SYTESGLQRSTSYTQSSIEKNALHRPLPDVAKRLVQHLAE
>BAI35401
MLPTTNISVNSGVISFESPVDSPSNEDVEVALEKWCAEGEFSENRHEVASKILDVISTNG
ETLSISEPITTLPDLLPGSLKELVLNGCTELKSINCLPPN
>BAI35402
MKITNYILPTSRTHGSFSTIKSWDTMNYIKHLIRHTNDPIFEEQFYKITQSHIDFDKRAK
DEKNDTINIYDNFFYSSNDDLDSKIRSMLNNLYEKSLTFR
>BAI35403
MPFSIKNRFSSSQVHYPEISGPIKDKPASKNCILTSTTCNVDSYTVYQKKACSFDMRPPG
AGERTPKLKLSVTEMTWLSKTIETEIHNTKE
>BAI35404
MLPTSQLRPTGTFCSYSAETSADIKSEITPIQIEEARASGRLYIKDCDIEYLPQLPNEIT
SVTIENCNNLTTLTGLPVNTQNLSVINCEKLQITDMPSTV
>BAI35555
MKIISTVIQTPFPFENNNSHTGVVTEPILGKLIGQGSTAEIFEDMNDSSALYKKYDLVGN
QHNEVLEMARQESALFNTFYGDDASVVIQYGGDVYLRMLR
>BAI35676
MPLTSDIRSHSFNLGVEVVRARIVANGRGDITVGGETVSIVYDSTNGRFSSSGGNGGLLS
ELLLLGFNSGPRALGERMLSMLSDSGEAQSQESIQNKISQ
>BAI35677
MPVTTLSIPSISQLSPAGVQSLQDAARLESGIRISIGSGQYSVHYVQLLDGFSVEPVRGG
LLDRLLGREHRMERRAVALERQLNGGVDFLSSVNNYFQSV
>BAI35678
MPVDLTPYILPGVSFLSDIPQETLSEIRNQTIRGEAQIRLGELMVSIRPMQVNGYFMGSL
NQDGLSNDNIQIGLQYIEHIERTLNHGSLTSREVTVLREI
>BAI35840
MPIFLNFTAGSILPENELASLRYIVQQNQNDTVIIKERYKMDIRYIESVNGFTVNPVCSN
HFSIFMARQNTIARNLEQQINNGRSFAQISQDFMLQLSSN
>BAI35841
MFSIRTLLPISASVSVPTKQSQSIPITLAGRTIEKAQEKEGLLVFLGMKSVNDYTLNILG
QNVSRVTTGKKPYDLLFLNDATKQDFDKRKMEFTYPGANK
>BAI35874
MPFSFNLSSGNYLSTQDVEVLQRATRDHQMERLTIGERSFSVRYQSAMDAFIVDPVQGEL
YSGLSHTELADIIRLADSVENQLNGGNSFLDVFSTYMGQV
>BAI35875
MPVNATGVSFSSFGISYHKDNSFRGTIRGKNDEVVKCSMGERSIRFNVNKFSGCILETVS
RQSTKDIHGWVSDERTVYPSRVINQEIDNCCLQKNAKISS
>BAI35876
MPVILNFSSERVLSESELEALRHVGRVSQSEQLVVRGRTMRLHHISFMDSFSVEPVSGGL
LDRLSARGHRLLAENLEIQLNRGHTFLQAFRLYMEQSRAT
>BAI35878
MRIKMPFSIKSIFSGHTWHQPEISRPIADKSSTKNCILDSTTCNVDGFTVFNRRSCSFDM
RPPGSADRTPQLRLSISEVAWMSKIIETETNNTNKS
>BAI35879
MLSPSSINLGCSWNSLTRNLTSPDNRVLSSVRDAAVHSDSGTQVTVGNRTYRVVVTDNKF
CVTRESHSGCFTNLLHRLGWPKGEISRKIEAMLNTSPVST
>BAI36256
MKIPVLQPGFNFFAPAGYSAAVAPNRAENAYADYVLDIGKRIPLSAADLSNVYESVISAV
HDSRSRLIDQHTVDMIGNTVLDALSRSQTFRDAVSYGIHN
>BAI36416
MKIPVLQPSFNFFAPAGYSAAVAPNRADNAYADYVLDIGKQTPLSAADLSNVYENVIRAV
HDSRSRLIDQHTVDMIGNTVLDALSRSQTFRDAVSYGIHN
>BAI36790
MNIQPIVTSGITTQNNRHHHAEQTSPTQIPQSELPNGCETGFVVHIPEDMQRHAPECGET
TALLSLIKDEGLLSGLDKYLAPHLEEGSAGKKALDMFGLF
>BAI36791
MGSTIVTIRSVFLGFFMGSVSPEGLSERALRTALNNVNRLERDLNGGLSGRQILASIPSP
YASPPRPSVMQTELVLEQIEKCSFNVNSSSLRATEEALTC
>BAI37512
MPIISKSASNYVEYISKNNPPYLSKKRDASINLNGKVSDCNGEIIWCRHIASYWSEFFCS
NSGKIDYEIFSSPQLLSKAIVIQENKGTNNIKGDVYFVEN
>BAI37513
MLSSLNVLQSSFRGKTALSNSTLLQKVSFAGKEYSLEPIDEKTPILFQWFEARPERYEKG
EVPILNTKEHPYLSNIINAAKIENERIIGVLVDGNFTYEQ
>BAI37514
MINPVTNTQGVSPINTKYAEHVVKNIYPEIKHDYFNESPNIYDKKYISGITRGVAELKQE
EFVNEKARRFSYMKTMYSVCPEAFEPISRNEASTPEGSWL
>BAI38655
MPKISSVVSSCYHLFSEHQQLSNETTMTNPVSRRIVHKEYGISLKSVPVWLATAKTPLAL
LNGRHTRSHSFIIAGTPGMGSRSGAQYYAINSDDKRSRID
>BAI38656
MPGILNFSNGSVLPENELEALRHIARNNQNDTITIGGRNMRLHYIQFMDGFSVEPILGGL
WDHLGAREAHHLADRLTRQLNGGNTFLQAYSLYLEQRQAA
>BAI38657
MPMNTTGMSFSSFGISCHKENSFRNSFRGKNDEVVKCSIGERTISFSVRKFSGNILETVR
RQSTKDIDEWIKDERIVYPSRVINQEIDNYYFQKNAKIST
>BAI38736
MINPVTNTQGVSPINTKYAEHVVKNIYPEIKHDYFNESPNIYDKKYISGITRGVAELKQE
EFVNEKARRFSYMKTMYSVCPEAFEPISRNEASTPEGSWL
>BAI38737
MLSSLNVLQSSFRGKTALSNSTLLQKVSFAGKEYSLEPIDEKTPILFQWFEARPERYEKG
EVPILNTKEHPYLSNIINAAKIENERIIGVLVDGNFTYEQ
>BAI44456
MKIISTVIQTPFPFENNNSHTGVVTEPILGKLIGQGSTAEIFEDMNDSSALYKKYDLVGN
QHNEVLEMARQESALFNTFYGDDASVVIQYGGDVYLRMLR
>CAA12182
LQLSGYCSSSEQMQKVRATLESWGVMYRDGVICDDLLVREVQDVLIKMGYPHAEVSSEGP
GSVLIHDDIQMDQQWRKVQPLLADIPGLLHWQISHSHQSQ
>CAA12183
MTTLTRLEDLLLHSREEAKGIILQLRAARKQLEENNGKLQDPQQYQQNTLLLEAIEQAEN
IINIIYYRYHNSALVVSEQE
>CAA12184
MMIKKKAAFSEYRDLEQSYMQLNHCLKKFHQIRAKVSQQLAERAESPKNSRETESILHNL
FPQGVAGVNQEAEKDLKKIVSLFKQLEVRLKQLNAQAPVE
>CAA12186
MKKDPTLQQAHDTMRFFRRGGSLRMLLDDDVTQPLNTLYRYATQLMEVKEFAGAARLFQL
LTIYDAWSFDYWFRLGECCQAQKHWGEAIYAYGRAAQIKI
>CAA12190
MMMKEDQKNKIPEDILKQLLSVDPETVYASGYASWQEGDYSRAVIDFSWLVMAQPWSWRA
HIALAGTWMMLKEYTTAINFYGHALMLDASHPEPVYQTGV
>CAA12193
MDIAQLVDMLSHMAHQAGQAINDKMNGNDLLNPESMIKAQFALQQYSTFINYESSLIKMI
KDMLSGIIAKI
>CAA12194
MFAGVNHSLISQVHAMLPALTVIVPDKKLQLVCLALLLAGLNEPLKAAKILSDIDLPEAM
ALRLLFPAPNEGFEN
>CAA12195
MSVVPVSTQSYVKSSAEPSQEQINFFEQLLKDEASTSNASALLPQVMLTRQMDYMQLTVG
VDYLARISGAASQALNKLDNMA
>CAA12196
MKVHRIVFLTVLTFFLTACDVDLYRSLPEDEANQMLALLMQHHIDAEKKQEEDGVTLRVE
QSQFINAVELLRLNGYPHRQFTTADKMFPANQLVVSPQEE
>CAB54903
MFINPRNVSNTFLQEPLRHSSNLTEMPVEAENVKSKTEYYNAWSEWERNAPPGNGEQREM
AVSRLRDCLDRQAHELELNNLGLSSLPELPPHLESLVASC
>CAB54906
MSALITHDRSTPVTGSLLPYVETPAPAPLQTQQVAGELKDKNGGVSSQGVQLPAPLAVVA
SQVTEGQQQEVTKLLESVTRGAAGSQLISNYVSVLTKFTL
>CAD01963
MVQEIEQWLRRHQVFTEPAYLGETAILLGQQFILSPYLVIYRIEAKEMIICEFRRLTPGQ
PRPQQLFHLLGLLRGIFVHHPQLTCLKMLIITDVLDEKKA
>CAD02613
MPFHIGSGCLPATISNRRIYRIAWSDTPPEMSSWEKMKEFFCSTHQTEALECIWTICHPP
AGTTREDVINRFELLRTLAYAGWEESIHSGQHGENYFCIL
>CAF25390
MYGFVCSEKLDNKNIFRKAFNMFINPRNVSNTFLQEPLRHSSNLTEMPVEAENVKSKTEY
YNAWSEWERNAPPGNGEQREMAVSRLRDCLDRQAHELELN
>CAL10056
MSRIIALIISFLLVGCATPPMPAQRIVGEVRMSRPLSRTAHIDVSIFGLYEGKVREVQRT
RFETGNLPLFFSIKLNPAQRGEGELYLRSTLSFPERGVQA
>CAL10101
MIGPISQINSPGGLSEKETSSLISNEELKNIITQLETDIADGSWFHKNYSRTDVKVMPAL
VTQANNKYPEMNLNFVTSPLDLSIEIKNVIENGVGSSRFI
>CAL12493
MKITPTIIQTPFPFENNNSHTDIVTQPILGKLIGEGSTAEVFEDVNDSSALYKKYDLVGN
QYNEILEMAKQESDLFNAFYGDEASVVIRHGGDVYLRMLR
>CAL13559
MVDIKAGSDRINNILTFTQGANFNQIRDDSTKNLFDVSLGDAVQELASMEQEKHHRVKGA
PRLVMPKMTLAQAKSEAAANQPSAEEAAGASISARHGANS
>CAL13572
MKVKYRGVIYFSLLLLAGHMSQVNAEVITALPVGQENVNDSFVANNVMVGKLFDAVAERL
EKPIILSKLAAQKRVTGNFNLANADEMFKALSRRMALVWY
>CAL13581
MKTIIYYLSIILFLSPVIAQASCLSSAAIRWDVPEIILEAIIINESGGKPDARNINKNGS
HDYGLMQINTINIDPLKSQGIIKNKQALMQPCTNIEAGAY
>CAP03486
MLRSGVSFSSSKTNYLLTRELSRKVGLTVYQGVDEHSSRPVVIKTLVSPGIHDRRFLRAF
EEEARIMQLVTHPAFVRLEDRGECEQGRYLVSEYILGSSL
>CAP06440
MLRSGVSFSSSKTNYLLTRELSRKVGLTVYQGVDEHSSRPVVIKTLVSPGIHDRRFLRAF
EEEARIMQLVTHPAFVRLEDRGECEQGRYLVSEYILGSSL
>CAP49915
MRTKTSLPLATVQRLLTPGTSTGLSTPASASATPCAETTAGLLGALPARKNKQKQQSQRP
PNTQDGTPKNGRDHGGQWATRAAKYALGIAGAGYVADNFF
>CAP52448
MSSTRFEAIVQQMCEALDLPDVQAVLSSRVLWVEGFEVYLHMPAAQTDDEAQQVPEEEAL
YLRISYGLAPAGRTLTVFRLLLEANLSVYAQDQAQLGLND
>CAP52451
MSLNTLSTGSTAGLFLPLTDDASSPGLLGSDSAMNDSDLLLAMDNLFLQQIYRLIAATYG
NTSLNGPGSGIPGLDTPSADDLQASQPIEKRTSWPTLSAP
>CAP52621
MTLPDSITRSSQSRQTPTLEPAEPATASPQSRPAPETAADILGALPARAGRRASSKTANA
ALHVQNVSSHGGRRARMHLEGAAAADGDVTSLMEACLARR
>CAR33225
MVQEIEQWLRRHQVFTEPAYLGETAILLGQQFILSPYLVIYRIEAKEMIICEFRRLTPGQ
PRPQQLFHLLGLLRGIFVHHPQLTCLKMLIITDVLDEKKA
>CAR36804
MPVTLSFGNRHNYEINNSRLARLMSPDKEEALYMGVWDRFKDCFRTHKKQEVLEVLYTLI
HGCERENQAELNVDITGMEKIHAFTQLKQYANPSQQDRFV
>CAR37573
MVQEIEQWLRRHQVFTEPAYLGETAILLGQQFILSPYLVIYRIEAKEMIICEFRRLTPGQ
PRPQQLFHLLGLLRGIFVHHPQLTCLKMLIITDVLDEKKA
>CAR59524
MVQEIEQWLRRHQVFTEPAYLGETAILLGQQFILSPYLVIYRIEAKEMIICEFRRLTPGQ
PRPQQLFHLLGLLRGIFVHHPQLTCLKMLIITDVLDEKKA
>CAS08266
MLSPSSVNLGCSWNSLTRNLTSPDSRILSSVRDAAASSDNGAQVKVGNRTYRVVVTDNKF
CVTRESHSGCFTNLLHRLGWPKGEISRKIEVMLNSSPVNR
>CAS08271
MPIIKNCLSSISNILRNEKTSYSLIKTEQTGKLLNRKITTTPTPAKLLSYRNADLIKENY
ITEKVLSIFNIKRDFVAVRIQSNQFTDLKNKTIQGHKDTV
>CAS08588
MPSLVSGIQSSSLSTGMQVLRAQMAASGGGEITVGGQTVSITYSETDGRFLASGGNNSLL
SGLLLTGLNGGPEALRDIMLRMVSGSGNTQSHGDIEGKIS
>CAS08590
MKIPSLQSNFNFSAPAGYSAPIAPNRAENAYADYVLDIGKRIPLSAADLSNVYESVIRAV
HDSRSRLIDQHTVDMIGNTVLDALSRSQTFRDAVSYGIHN
>CAS08592
MRPTSLNLVLHQSSTSSSMSDTDIESLVKASSVQWIKNNPQLRFQGTDHNIYQQIEAALD
KIGSTETGRVLLNAIESISRLKSETVVIHLNSSRLGVMAH
>CAS08628
MINPVTNTQGVSPINTKHAEHVVKNIYPEIKHDYFNESPNIDDKKYISGKRPMGQFSVDS
LYNPDLHALCELPDICCKIFPKENNDFLYMVVVYRNDSPL
>CAS08990
MNIQPIVTSGITTQNNRHHHAEQTSPTQIPQSELPNGCETGFVVHIPEDMQRHAPECGET
TALLSLIKDEGLLSGLDKYLAPHLEEGSAGKKALDMFGLF
>CAS08992
MLSPSSINLGCSWNSLTRNLTSPDNRVLSSVRDAAVHSDSGTQVTVGNRTYRVVVTDNKF
CVTRESHSGCFTNLLHRLGWPKGEISRKIEAMLNTSPVST
>CAS08993
MLPTSGSSANLYSWMYVSGRGNPSTPESVSELNHNHFLSPELQDKLDVMVSIYSCARNNN
ELEEIFQELSAFVSGLMDKRNSVFEVRNENTDEVVGALRA
>CAS10464
MINGISQLRSIQSNSAQSNSALFALESVLDVSSYLENNWSDKPWAERILSYLGLSHCRSE
YKGDDRLLLDVLSILKPILPSSNEAGKVQASFSDGSRLTI
>CAS10778
MPIINKSASNYVEYISKNNPPYLSKKRDASINLNGKVSDCNGEIIWCRHIASYWSEFFCS
NSGKIDYETFSSPQLLSKAIVIQENKGTNNIKGDVYFVEN
>CAS10779
MLSSLNVLQSSFRGKTALSNSTLLQKVSFAGKEYSLEPIDERTPILFQWFEARPERYEKG
EVPILNTKEHPYLSNIINAAKIENERIIGVLVDGNFTYEQ
>CAS10780
MINPVTNTQGVSPINTKYAEHVVKNIYPKIKHDYFNESPNIYDKKYISGITRGVAELKQE
EFVNEKARRFSYMKTMYSVCPEAFEPISRNEASTPEGSWL
>CBA72173
MKHYAILVALCCLNGCIHYQPNDPLQKVVTGKVTMPVRLYKTAEVNIRFYAQTNGRLLLI
NHLQYRLDLLPLAFTFTASEIYQAQQKIYLQATLAWSDSQ
>CBG23992
MPVTLSFGNRHNYEINHSRLARLMSPDKEEALYMGVWDRFKDCFRTHKKQEVLEVLYTLI
HGCERENQAELNVDITGMEKIHAFTQLKEYANPSQQDRFV
>CBG24418
MVQEIEQWLRRHQVFTEPAYLGETAILLGQQFILSPYLVIYRIEAKEMIICEFRRLTPGQ
PRPQQLFHLLGLLRGIFVHHPQLTCLKMLIITDVLDEKKA
>CBG87854
MPVVNNTEYFSKNNQPYLSKKRDASINLNGQISDNNGKIIWCRHIASYWSDFFCSNSGKI
DYKTFSSAQLLSKSIVINENTGTNNINGDVYFVENESWGR
>CBG87973
MLPTTNIPVNSGIISFEGPVGSPSNEDIKVALEKWCAEGDFREHRHEVASKILDVISTHG
ETLSISEPITTLPDLLPGSLKELVLNGCTDLKSISYLPPG
>CBG87975
MLPTSQLRPSGTFCSYSAETSAGIKSEITPTQIEEARASGRLYIKDCDIEYLPQLPNEIT
SVTIENCNNLITLTGLPVNTQNLSVINCEKLQITDIPSTV
>CBG88411
MQPVGLSNTPASSLLNETAELRHQTTPRQLGGIRIVGEIVDISYEPNDVVFFGVGRGVMI
GDILFPGSSADIMRELLMAHSGVRGILQQQENAPSSLQTR
>CBG88664
MFAAKPDSSQRTISGFFTAGANDEYANNKPSSIMADRIKLVVRDTQSGRYTTNCNTLKDG
LYSQAHIGTQPYLPGADSPLTVRTFLQITLSNNNYKSFEH
>CBG90789
MPLSIRNIFSRASTHRPEISGPVIDKPIPKNCTLISSTCNLDGIMVINRRTSFYDIKPPG
AGERQPSLKISASEAQWMCKIIETEINNSNKS
>CBG90798
MPIMLNFSNGRILPESEVEALRNVARSNQSDVLLVGSRSLRLHHISFMDGFSVEPIPGSF
LDRIGERRHRRLAESLERQLNGGSSFLQAFSQYIEQTSSA
>CBG90799
MPANISGSSFSSLGINFSRKSSCWGRTEEVLKCTMGGRSVSFSTDHMNKQILSTVSRQST
KDLLAWKKDEKVIYPSRLVNIGIDKYCAENNTNVTGRVRQ
>CBG91472
MPPIVYNTLHAPTSLSKTEDIKSWDTEKYLKTLSKFNNDNIFNDQISKITEKQYDFDKTA
TNENYYNLNLYDIYFQPCSNIIEENITRILQFQYSNSPTF
>CBG91575
MPIFLNFSAGSILPENELNSLRYIVQQNQNDTVIIRGRHQMEIRYIESVNGFTIHPVHSN
HLSILMKRGNSLARNLERQINNGRSFEQVSRDFMLQLSLN
>CBJ80287
MKHFTPEQLKQAWLDVAQGAGQAIEWVEEVRGNAPRLNTEADRLKLKLRRSRNTAQRLAK
AATHPMTIGFFGLSQAGKSYLISSLAAGENGRLETQMGSY
>EDS90106
MINSINSFFSSIPRSISSVTRNSSFTASQHKSTPNTVKTSSPLSPSNSPASATTIFKVKN
SYTESGLQRSTSYTQSSIEKNALHRPLPDVAKRLVQHLAE
>EDU88834
MLYDKESNSLFPIDFRNIYSEYYSATKNDKEIIDRRLQMRTNDFHSLLNRKYL

>EDU94680
MLYDKESNSLFPIDFRNIYSEYYSATKNDKEIIDRRLQMRTNDFYSLLNRKYL

>EDX44536
MVQEIEQWLRRHQVFTEPAYLGETAILLGQQFILSPYLVIYRIEAKEMIICEFRRLTPGQ
PRPQQLFHLLGLLRGIFVHHPQLTCLKMLIITDVLDEKKA
>EDX52502
MVQEIEQWLRRHQVFTEPAYLGETAILLGQQFILSPYLVIYRIEAKEMIICEFRRLTPGQ
PRPQQLFHLLGLLRGIFVHHPQLTCLKMLIITDVLDEKKA
>EDZ01447
MVQEIEQWLRRHQVFTEPAYLGETAILLGQQFILSPYLVIYRIEAKEMIICEFRRLTPGQ
PRPQQLFHLLGLLRGIFVHHPQLTCLKMLIITDVLDEKKA
>EDZ13950
MVQEIEQWLRRHQVFTEPAYLGETAILLGQQFILSPYLVIYRIEAKEMIICEFRRLTPGQ
PRPQQLFHLLGLLRGIFVHHPQLTCLKMLIITDVLDEKKA
>EDZ19155
MVQEIEQWLRRHQVFTEPAYLGETAILLGQQFILSPYLVIYRIEAKEMIICEFRRLTPGQ
PRPQQLFHLLGLLRGIFVHHPQLTCLKMLIITDVLDEKKA
>EDZ26027
MVQEIEQWLRRHQVFTEPAYLGETAILLGQQFILSPYLVIYRIEAKEMIICEFRRLTPGQ
PRPQQLFHLLGLLRGIFVHHPQLTCLKMLIITDVLDEKKA
>EDZ28051
MVQEIEQWLRRHQVFTEPAYLGETAILLGQQFILSPYLVIYRIEAKEMIICEFRRLTPGQ
PRPQQLFHLLGLLRGIFVHHPQLTCLKMLIITDVLDEKKA
>EEO78794
MFINPRNVSNTFLQEPLRHSSNLTEMPVEAENVKSKTEYYNAWSEWERNAPPGNGEQREM
AVSRLRDCLDRQAHELELNNLGLSSLPELPPHLESLVASC
>EEO88148
MFINPRNVSNTFLQEPLRHSSNLTEMPVEAENVKSKTEYYNAWSEWERNAPPGNGEQREM
AVSRLRDCLDRQAHELELNNLGLSSLPELPPHLESLVASC
>NP_395161
MFINPRNVSNTFLQEPLRHSSNLTEMPVEAENVKSKTEYYNAWSEWERNAPPGNGEQREM
AVSRLRDCLDRQAHELELNNLGLSSLPELPPHLESLVASC
>NP_455716
MPITIGNGFLKSEILTNSPRNTKEAWWKVLWEKIKDFFFSTGKAKADRCLHEMLFADRTP
TRERFTEIFFELKELACASQRDRFQVHNPHENDDTIILRI
>NP_455895
MPITIGRGFLKSEMFSQSAISQRSFFTSLWEKIKDFFCDTQRSTADQYIKELCDVASPPD
AQRLFDLFCALYELSSPSCRGNFHFQHYKDAECQYTNLCI
>NP_456126
MVQEIEQWLRRHQVFTEPAYLGETAILLGQQFILSPYLVIYRIEAKEMIICEFRRLTPGQ
PRPQQLFHLLGLLRGIFVHHPQLTCLKMLIITDVLDEKKA
>NP_456787
MPFHIGSGCLPATISNRRIYRIAWSDTPPEMSSWEKMKEFFCSTHQTEALECIWTICHPP
AGTTREDVINRFELLRTLAYAGWEESIHSGQHGENYFCIL
>NP_457268
METSKEKTITSPGPYIVRLLNSSLNGCEFPLLTGRTLFVVGQSDALTASGQLPDIPADSF
FIPLDHGGVNFEIQVDTDATEIILHELKEGNPESRSVQLN
>NP_460194
MPITIGNGFLKSEILTNSPRNTKEAWWKVLWEKIKDFFFSTGKAKADRCLHEMLFAERAP
TRERLTEIFFELKELACASQRDRFQVHNPHENDATIILRI
>NP_460367
MVQEIEQWLRRHQVFTEPAYLGETAILLGQQFILSPYLVIYRIEAKEMIICEFRRLTPGQ
PRPQQLFHLLGLLRGIFVHHPQLTCLKMLIITDVLDEKKA
>NP_460561
MPITIGRGFLKSEMFSQSAISQRSFFTLLWEKIKDFFCDTQRSTADQYIKELCDVASPPD
AQRLFDLFCKLYELSSPSCRGNFHFQHYKDAECQYTNLCI
>NP_804477
MPFHIGSGCLPATISNRRIYRIAWSDTPPEMSSWEKMKEFFCSTHQTEALECIWTICHPP
AGTTREDVINRFELLRTLAYAGWEESIHSGQHGENYFCIL
>NP_805073
MVQEIEQWLRRHQVFTEPAYLGETAILLGQQFILSPYLVIYRIEAKEMIICEFRRLTPGQ
PRPQQLFHLLGLLRGIFVHHPQLTCLKMLIITDVLDEKKA
>NP_805297
MPITIGRGFLKSEMFSQSAISQRSFFTSLWEKIKDFFCDTQRSTADQYIKELCDVASPPD
AQRLFDLFCALYELSSPSCRGNFHFQHYKDAECQYTNLCI
>NP_805472
MPITIGNGFLKSEILTNSPRNTKEAWWKVLWEKIKDFFFSTGKAKADRCLHEMLFADRTP
TRERFTEIFFELKELACASQRDRFQVHNPHENDDTIILRI
>NP_806477
METSKEKTITSPGPYIVRLLNSSLNGCEFPLLTGRTLFVVGQSDALTASGQLPDIPADSF
FIPLDHGGVNFEIQVDTDATEIILHELKEGNPESRSVQLN
>NP_902093
MEDINTSGRDAVVVRLLNSPLRGCEFTLQPGKTLFLVGPESALAADGLPPELPADSLFVP
LAEGGVNFELLLDNGCARLRILGDEVTESEAPFNQPLSVG
>P55456
MNVQRPGLAVGPLFENPESESSEPGSPAAAARWVEASTEAEASAASSSQGQIVAAPTAEE
RPWEGRPQEAVSRTRAWREAGDVDEPLDLSFLSLTPLSIP
>YP_001004086
MSRIIALIISFLLVGCATPPMPAQRIVGEVRMSRPLSRTAHIDVSIFGLYEGKVREVQRT
RFETGNLPLFFSIKLNPAQRGEGELYLRSTLSFPERGVQA
>YP_001004120
MIGPISQINSPGGLSEKETSSLISNEELKNIITQLETDIADGSWFHKNYSRTDVKVMPAL
VTQANNKYPEMNLNFVTSPLDLSIEIKNVIENGVGSSRFI
>YP_001006659
MKITPTIIQTPFPFENNNSHTDIVTQPILGKLIGEGSTAEVFEDVNDSSALYKKYDLVGN
QYNEILEMAKQESDLFNAFYGDEASVVIRHGGDVYLRMLR
>YP_001007693
MVDIKAGSDRINNILTFTQGANFNQIRDDSTKNLFDVSLGDAVQELASMEQEKHHRVKGA
PRLVMPKMTLAQAKSEAAANQPSAEEAAGASISARHGANS
>YP_001444909
MISFGNVSALQAALPQARNEILSEGKLNVGGKEYKIDADTQQFVRSNPSDSAVARFFEAT
GKLFREGNTDSVAKAITKSVFDNELGQAQRLQSSSSVEHG
>YP_001653145
MLRSGVSFSSSKTNYLLTRELSRKVGLTVYQGVDEHSSRPVVIKTLVSPGIHDRRFLRAF
EEEARIMQLVTHPAFVRLEDRGECEQGRYLVSEYILGSSL
>YP_001745986
MQLQHGKNNTQQYIFGDFVLKNNGILLFKNKEYHIPPKELGVIILLLNADGEIVSKEEII
DKVWSASVASDESLTRCIYALRKLLHENKQCKYIETVYGR
>YP_001834072
MDCDRIKLFCRRVACIMIMSMAVLWAQGPGPVLAETSSPTTEIPAPETPATPPPAADTGT
PGNATTQVTTIEIPARPVLLLSGSSDWEKGFATIREKLAT
>YP_001874670
MFINPRNVSNTFLQEPLRHSSNLTEMPVEAENVKSKTEYYNAWSEWERNAPPGNGEQREM
AVSRLRDCLDRQAHELELNNLGLSSLPELPPHLESLVASC
>YP_001904493
MSLNTLSTGSTAGLFLPLTDDASSPGLLGSDSAMNDSDLLLAMDNLFLQQIYRLIAATYG
NTSLNGPGSGIPGLDTPSADDLQASQPIEKRTSWPTLSAP
>YP_002142188
MVQEIEQWLRRHQVFTEPAYLGETAILLGQQFILSPYLVIYRIEAKEMIICEFRRLTPGQ
PRPQQLFHLLGLLRGIFVHHPQLTCLKMLIITDVLDEKKA
>YP_002225980
MPVTLSFGNRHNYEINNSRLARLMSPDKEEALYMGVWDRFKDCFRTHKKQEVLEVLYTLI
HGCERENQAELNVDITGMEKIHAFTQLKQYANPSQQDRFV
>YP_002226683
MVQEIEQWLRRHQVFTEPAYLGETAILLGQQFILSPYLVIYRIEAKEMIICEFRRLTPGQ
PRPQQLFHLLGLLRGIFVHHPQLTCLKMLIITDVLDEKKA
>YP_002243014
MPVTLSFGNRHNYEINHSRLARLMSPDKEEALYMGVWDRFKDCFRTHKKQEVLEVLYTLI
HGCERENQAELNVDITGMEKIHAFTQLKQYANPSQQDRFV
>YP_002243743
MVQEIEQWLRRHQVFTEPAYLGETAILLGQQFILSPYLVIYRIEAKEMIICEFRRLTPGQ
PRPQQLFHLLGLLRGIFVHHPQLTCLKMLIITDVLDEKKA
>YP_002637885
MVQEIEQWLRRHQVFTEPAYLGETAILLGQQFILSPYLVIYRIEAKEMIICEFRRLTPGQ
PRPQQLFHLLGLLRGIFVHHPQLTCLKMLIITDVLDEKKA
>YP_002888297
MLRSGVSFSSSKTNYLLTRELSRKVGLTVYQGVDEHSSRPVVIKTLVSPGIHDRRFLRAF
EEEARIMQLVTHPAFVRLEDRGECEQGRYLVSEYILGSSL
>YP_002889178
MLRSGVSFSSSKTNYLLTRELSRKVGLTVYQGVDEHSSRPVVIKTLVSPGIHDRRFLRAF
EEEARIMQLVTHPAFVRLEDRGECEQGRYLVSEYILGSSL
>YP_002923066
MATITYLEDSLKNCPEQLQSKLDELDEAEVTLKSALSSPKTPEEYEGLQKLYDSVLSARK
IIKTLSYRYHKKKPENLFDHDQFS
>YP_002923069
MGVEMQEILNVLPLVTDIQLLKSSNTIEFILDNVQAQAKDYQHSVCVGLLLCEEKILYDV
IFKHISLLFASLEEAQDYGLELRKKHWWLWCRADGDIGTN
>YP_003077397
MDSNRKSYNNEIFNNFSFDKSVKLNSYNYIADDIEQVIDKGSKVQLEVYNLLSEEKIFEH
KIMNNWTRSIKNILTTYLFMSSGAVTARNVQTFSPTINNE
>YP_003220789
MLSPIRTTFHNSANIVQSSPCQTVSFAGKEYELKVIDEKTPILFQWFEPNPERYKKDEVP
IVNTKQHPYLDNVTNAARIESDRMIGIFVDGDFSVNQKTA
>YP_003220790
MLSPSSVNLGCSWNSLTRNLTSPDSRILSSVRDAVASSDNGAQVKVGNRTYRVVVTDNKF
CVTRESHSGCFTNLLHRLGWPKGEISRKIEVMLNSSPVNR
>YP_003220791
MPLTSDIGSHSFNLGLEVFRARIAANGRGDITVGGETVSIVYDATDGSFSSSGGNGGLLS
ELLILGFNNGPRALSERMLSMLSDSGEAQSQEGIQSKISQ
>YP_003220792
MNVQPNVHTGLTPPLHLAHPPHPAPNQIPESELPPGCETGFVVNIPEDIQQHTPECGETT
ALLGLIRDKGLLSGLDAYLAPHLEEGSAGKKALDMFGLFN
>YP_003221199
MLPTTNISVNSGVISFESPVDSPSNEDVEVALEKWCAEGEFSENRHEVASKILDVISTNG
ETLSISEPITTLPDLLPGSLKELVLNGCTELKSINCLPPN
>YP_003221200
MNYIKHLIRHTNDPVFEEQFYKITQSHIDFDKRAKDEKNDTINIYDNFFYSSNDDLDSKI
RSMLNNLYEKSLTFRRIINYYVKEINLSDYGFLKCKILPA
>YP_003221201
MLPTSQLRPSGTFYSNSAETSAGIKSEITPTQIEEARAIGRLYIKDCDIEYLPQLPNEIT
SVTIENCNNLTTLTGLPVNTQNLSVINCEKLQITDIPSTV
>YP_003221631
MSRKNLWRPLRRLYISASVSVPTKQSQSIPITLAGRTIEKTQEKEGLLVFLGMKSVNDYT
LNILGQNVSRVTTGKKPYDLLFLNDDTKQDFDKRKMEFTY
>YP_003221990
MPMKTTGTSFSSFGVSCHRENSFRNPFRGKNDEVIKCSIGERTIRFSVDKFSGNILDTVR
RQSAKNIDGWVKDEQMVYPSRVINQEIDNYCLQRNEKITT
>YP_003221991
MPVILNFSNGSVLPENELEALRHIARSNQNDTITIGSRNMRLHYIQFMDGFSVEPIPGGL
RDRLGARETHHLADSLTRQLNGGNTFLQAYSLYLEQRHAA
>YP_003221992
MPKISSVVSSCYYLFREHQQLSNETTMTNSASRRIVHKEHGISLKSVPVWLATAKTPLAL
LNGKHTRSHSFIIAGTPGMGGRSGAQYYAINSDDKRSRID
>YP_003221993
MPVTTLSIPSISQLSPAGVQSLQDAARLESGIRISIGSGQYSVHYVQLLDGFSVEPVRGG
LLDRLLGREHRMERRAVALERQLNGGVDFLSSVNNYFQSV
>YP_003221994
MPGLVSYISSTSFANEMAEMRQQVMEGQIGGFLLGGERVRVSYILDTGRFLAESEGLGVV
YAELLNIVFNDGVDALRNRMLSVLPGMAAQRQENSLQAKI
>YP_003222149
MLPTSGSSANLYSWMYVSGRGNPSTPESVSELNHNHFLTPELQDKLDAMISIYSNARNSN
ELEEIYQELSAFVSGLMDKRNSVFEVRNENTDEVVGALRE
>YP_003222150
MLSPIRTTFHNSVNIVQSSPCQTVSFAGKEYELKVIDEKTPILFQWFEPNPERYKKDEVP
IVNTKQHPYLDNVTNAARIESDRMIGIFVDGDFSVNQKTA
>YP_003222214
MLPTSQLRPTGTFCSYSAETSAGIKSEITPIQIEEARASGRLYIKDCDIEYLPQLPNEIT
SVTIENCNNLTILTGLPVNTQNLSVINCEKLQITDIPSTV
>YP_003222215
MPFSIKNIFSNSKGSYPEISGPVQDKPVSKNCTLTSTTCSMNDYTVFSRKSCTFDMRPPG
AGDRTPQLKLSASELIWLSKTIDTERNNIKE
>YP_003222288
MINSINSFFSSIPRSISSVTRNSSFTASQHKSTPNTVKTSSPLSPSNSPASATTIFKVKN
SYTESGLQRSTSYTQSSIEKNALHRPLPDVAKRLVQHLAE
>YP_003223425
MPIINKSASNYVEYISKNNPPYLSKKRDASINLNGKVSDCNGEIIWCRHIASYWSEFFCS
NSGKIDYETFSSPQLLSKAIVIQENKGTNNIKGDVYFVEN
>YP_003223426
MLSSLNVLQSSFRGKTALSNSTLLQKVSFAGKEYPLEPIDEKTPILFQWFEARPERYEKG
EVPILNTKEHPYLSNIINAAKIENERIIGVLVDGNFTYEQ
>YP_003223427
MINPVTNTQGVSPINTKYAEHVVKNIYPEIKHDYFNESPNIYDKKYISGITRGVAELKQE
EFVNEKARRFSYMKTMYSVCPEAFEPISRNEASTPEGSWL
>YP_003223453
MPLSIGSCFSCHTGRRPEISDPIIDKPSTKNCELISTTCNVDGITVISRSSYGFDMKPPG
AGERAPRLKLSASEAQWMAAIIDAEGHNISNT
>YP_003223454
MLSTSQLKLSGTACHHITETPASFKSEITSRQLEDARESGCLHIKNCDMEFLPHLPEEIT
AITIENCNKLTGLTGLPVNIKSLSVINCENLKVSELPPTV
>YP_003223455
MPVVLNISDGRALPESELEALRNIARSNQSDTLIVGSRSLRLHHISFMDAFSVEPIQGSL
LDRLGGRCRRLAESLERQLNHGNTFLQAFSLYMEQVRLTP
>YP_003223456
MPANISGTPFNSFGISFIQKQSCWRKSDDILRCSMGQRTIKLSTNTLNNRILTSVARQST
KDINAWKRDEQTVYPSRVINQGIDKYCAENSRNISSEVRQ
>YP_003223498
MFSIRSQLPISASVSIPAEQSQSISTIPGGRKIETVPEKEGLLVFLGTKSVGEYALNILG
QNVSRVTTGKKPYDILFLHEATKQDFDKKKTEFTFPGANR
>YP_003224733
MINPVTNTQGVSPINTKYAEHVVKNIYPEIKHDYFNESPNIYDKKYISGITRGVAELKQE
EFVNEKARRFSYMKTMYSVCPEAFEPISRNEASTPEGSWL
>YP_003224734
MLSSLNVLQSSFRGKTALSNSTLLQKVSFAGKEYPLEPIDEKTPILFQWFEARPERYEKG
EVPILNTKEHPYLSNIINAAKIENERIIGVLVDGNFTYEQ
>YP_003224735
MPIINKSASNYVEYISKNNPPYLSKKRDASINLNGKVSDCNGEIIWCRHIASYWSEFFCS
NSGKIDYETFSSPQLLSKAIVIQENKGTNNIKGDVYFVEN
>YP_003225041
MPIFLNFTAGSILPENELASLRYIVQQNQNDTVIIKERYKMDIRYIESVNGFTVNPVCSN
HFSIFMARQNTIARNLEQQINNGRSFAQISQDFMLQLSSN
>YP_003227947
MLSPSSVNLGCSWNSLTRNLTSPDSRILSSVRDAAASSDNGAQVKVGNRTYRVVVTDNKF
CVTRESHSGCFTNLLHRLGWPKGEISRKIEVMLNSSPVNR
>YP_003227951
MPLTSDIGSRSFNLGLEVFRARIAANGRGDITVGGETVSIVYDATNGRFSSSGGNDGLLS
ELLILGFNNGPRALSERMLSMLSDSGEAQSQESIQDKISQ
>YP_003227954
MPIIKNCLSSISNILRNEKTSYSLIKTEQTGKLLNRKITTTPTPAKLLSYRNADLIKENY
ITEKVLSIFNIKRDFVAVRIQSNQFTDLKNKTIQGHKDTV
>YP_003228566
MPFSIKNIFSNSKGSYPEISGPVQDKPVSKNCTLTSTTCSMNDYTVFSRKSCTFDMRPPG
AGDRTPQLKLSASELIWLSKTIDTERNNIKE
>YP_003228567
MLPTSQLRPTGTFCSYSAETSAGIKSEITPIQIEEARASGRLYIKDCDIEYLPQLPNEIT
SVTIENCNNLTILTGLPVNTQNLSVINCEKLQITDIPSTV
>YP_003228675
MPLTSAIASNSFSTGMQVLRAQMAASGGGEITVGGQTVRITYSETDGRFLASGGNNSLLS
GLLLTGLNGGPEALRDIMLRMVSGSGNTQSHGDIEGKISQ
>YP_003228676
MPGLVSYISSTSFANEMAEMRQQVMEGQIGGFLLGGERVRVSYMPDTGRFLAESEGLGLV
YAELLNIGFNDGVDALRNRVLSVLPGMVAQRQENSLQAKI
>YP_003228677
MPVTTLSIPSISQLSPAGVQSLQDAARLESGIRISIGSGQYSVHYVQLLDGFSVEPVRGG
LLDRLLGREHRMERRAVALERQLNGGVDFLSSVNNYFQSV
>YP_003228678
MPKISSVVSSCYHLFSEHQQLSNETTMTNSVSRRIVHKEYGISLKSVPVWLATAKTPLAL
LNGRHTRSHSFIIAGTPGMGSRSGAQYYAINSDDKRSRID
>YP_003228679
MPVILNFSNGSVLPENELEALRHIARSNQNDTITIGGRNMRLHYIQFMDGFSVEPIPGGL
WDHLGARESHHLADSLARQLNGGNTFLQAYSLYLEQRQAA
>YP_003228680
MPMNTTGTSFSSFGISCHRENSFRNSFRGKNDEVIKCSMGERTIRFSVRKFSGNILDTVS
RQSTKDINGWIKDERIVYPSRVINQEIDNYCFQKNAKIST
>YP_003228838
MFNGLNVLRAQVASSGRGEFTLGNETVSIVFNETDGRFLSSGSSGGLLTELFLYGFNNGP
EALRDRMLSMLSDSGEAQSQESIQDKISQCKFPVSSGNFQ
>YP_003228839
MLSPSSINLGCSWNSLTRNLTSPDNRVLSSVRDAAVHSDSGTQVTVGNRTYRVVVTDNKF
CVTRESHSGCFTNLLHRLGWPKGEISRKIEAMLNTSPVST
>YP_003228840
MLPTSGSSANLYSWMYVSGRGNPSTPESVSELNHNHFLSPELQDKLDVMVSIYSCARNNN
ELEEIFQELSAFVSGLMDKRNSVFEVRNENTDEVVGALRA
>YP_003228841
MPFSIKSIFSGHTWHQPEISRPIADKSSTKNCILDSTTCNVDGFTVFNRRSCSFDMRPPG
SADRTPQLRLSISEVAWMSKIIETETNNTNKS
>YP_003228843
MPVILNFSSERVLSESELEALRHVGRVSQSEQLVVRGRTMRLHHISFMDSFSVEPVSGGL
LDRLSARGHRLLAENLEIQLNRGHTFLQAFRLYMEQSRAT
>YP_003228844
MPVNATGVSFSSFGISYHKDNSFRGTIRGKNDEVVKCSMGERSIRFNVNKFSGCILETVS
RQSTKDIHGWVSDERTVYPSRVINQEIDNCCLQKNAKISS
>YP_003228845
MPFSFNLSSGNYLSTQDVEVLQRATRDHQMERLTIGERSFSVRYQSAMDAFIVDPVQGEL
YSGLSHTELADIIRLADSVENQLNGGNSFLDVFSTYMGQV
>YP_003228994
MPLTSDIRSHSFNLGVEVVRARIVANGRGDITVGGETVSIVYDSTNGRFSSSGGNGGLLS
ELLLLGFNSGPRALGERMLSMLSDSGEAQSQESIQNKISQ
>YP_003228995
MPVTTLSIPSISQLSPAGVQSLQDAARLESGIRISIGSGQYSVHYVQLLDGFSVEPVRGG
LLDRLLGREHRMERRAVALERQLNGGVDFLSSVNNYFQSV
>YP_003228996
MPVDLTPYILPGVSFLSDIPQETLSEIRNQTIRGEAQIRLGELMVSIRPMQVNGYFMGSL
NQDGLSNDNIQIGLQYIEHIERTLNHGSLTSREVTVLREI
>YP_003229213
MKIPVLQPGFNFFAPAGYSAAVAPNRAENAYADYVLDIGKRIPLSAADLSNVYESVIRAV
HDSRSRLIDQHTVDMIGNTVLDALSRSQTFRDAVSYGIHN
>YP_003229590
MNDNIPTARNHKQSTCITEKNMPIFLNFTAGSILPENELASLRYIVQQNQNDTVIIKERY
KMDIRYIESVNGFTVNPVCSNHFSIFMARQNTIARNLEQQ
>YP_003229591
MFSIRTLLPISASVSVPTKQSQSIPITLAGRTIEKAQEKEGLLVFLGMKSVNDYTLNILG
QNVSRVTTGKKPYDLLFLNDATKQDFDKRKMEFTYPGANK
>YP_003230101
MNIQPIVTSGITTQNNRHHHAEQTSPTQIPQSELPNGCETGFVVHIPEDMQRHAPECGET
TALLSLIKDEGLLSGLDKYLAPHLEEGSAGKKALDMFGLF
>YP_003230102
MGSTIVTIRSVFLGFFMGSVSPEGLSERALRTALNNVNRLERDLNGGLSGRQILASIPSP
YASPPRPSVMQTELVLEQIEKCSFNVNSSSLRATEEALTC
>YP_003230600
MLPTSQLRPSGTFYSNSAETSAGIKSEITPTQIEEARAIGRLYIKDCDIEYLPQLPNEIT
SVTIENCNNLTTLTGLPVNTQNLSVINCEKLQITDIPSTG
>YP_003230601
MKITNYILPTSRTHGSFSTIKSWDTMNYIKHLIRHTNDPVFEEQFYKITQSHIDFDKRAK
DEKNDTINIYDNFFYSSNDDLDSKIRSMLNNLYEKSLTFR
>YP_003230602
MLPTTNISVNSGVISFESPVDSPSNEDVEVALEKWCAEGEFSENRHEVASKILDVISTNG
ETLSISEPITTLPDLLPGSLKELVLNGCTELKSINCLPPN
>YP_003232130
MFSIRSQLPISASVSIPAEQSQSISTIPGGRKIETVPEKEGLLVFLGTKSVGEYALNILG
QNVSRVTTGKKPYDILFLHEATKQDFDKKKTEFTFPGANR
>YP_003232173
MINPVTNTQGVSPINTKYAEHVVKNIYPEIKHDYFNESPNIYDKKYISGITRGVAELKQE
EFVNEKARRFSYMKTMYSVCPEAFEPISRNEASTPEGSWL
>YP_003232174
MLSSLNVLQSSFRGKTALSNSTLLQKVSFAGKEYPLEPIDEKTPILFQWFEARPERYEKG
EVPILNTKEHPYLSNIINAAKIENERIIGVLVDGNFTYEQ
>YP_003232175
MPIINKSASNYVEYISKNNPPYLSKKRDASINLNGKVSDCNGEIIWCRHIASYWSEFFCS
NSGKIDYETFSSPQLLSKAIVIQENKGTNNIKGDVYFVEN
>YP_003233338
MLSPSSVNLGCSWNSLTRNLTSPDSRILSSVRDAAASSDNGAQVKVGNRTYRVVVTDNKF
CVTRESHSGCFTNLLHRLGWPKGEISRKIEVMLNSSPVNR
>YP_003233341
MPIIKNCLSSISNILRNEKTSYSLIKTEQTGKLLNRKITTTPTPAKLLSYRNADLIKENY
ITEKVLSIFNIKRDFVAVRIQSNQFTDLKNKTIQGHKDTV
>YP_003233952
MLPTTNISVNSGVISFESPVDSPSNEDVEVALEKWCAEGEFSENRHEVASKILDVISTNG
ETLSISEPITTLPDLLPGSLKELVLNGCTELKSINCLPPN
>YP_003233953
MKITNYILPTSRTHGSFSTIKSWDTMNYIKHLIRHTNDPIFEEQFYKITQSHIDFDKRAK
DEKNDTINIYDNFFYSSNDDLDSKIRSMLNNLYEKSLTFR
>YP_003233954
MPFSIKNRFSSSQVHYPEISGPIKDKPASKNCILTSTTCNVDSYTVYQKKACSFDMRPPG
AGERTPKLKLSVTEMTWLSKTIETEIHNTKE
>YP_003233955
MLPTSQLRPTGTFCSYSAETSADIKSEITPIQIEEARASGRLYIKDCDIEYLPQLPNEIT
SVTIENCNNLTTLTGLPVNTQNLSVINCEKLQITDMPSTV
>YP_003234106
MKIISTVIQTPFPFENNNSHTGVVTEPILGKLIGQGSTAEIFEDMNDSSALYKKYDLVGN
QHNEVLEMARQESALFNTFYGDDASVVIQYGGDVYLRMLR
>YP_003234227
MPLTSDIRSHSFNLGVEVVRARIVANGRGDITVGGETVSIVYDSTNGRFSSSGGNGGLLS
ELLLLGFNSGPRALGERMLSMLSDSGEAQSQESIQNKISQ
>YP_003234228
MPVTTLSIPSISQLSPAGVQSLQDAARLESGIRISIGSGQYSVHYVQLLDGFSVEPVRGG
LLDRLLGREHRMERRAVALERQLNGGVDFLSSVNNYFQSV
>YP_003234229
MPVDLTPYILPGVSFLSDIPQETLSEIRNQTIRGEAQIRLGELMVSIRPMQVNGYFMGSL
NQDGLSNDNIQIGLQYIEHIERTLNHGSLTSREVTVLREI
>YP_003234391
MPIFLNFTAGSILPENELASLRYIVQQNQNDTVIIKERYKMDIRYIESVNGFTVNPVCSN
HFSIFMARQNTIARNLEQQINNGRSFAQISQDFMLQLSSN
>YP_003234392
MFSIRTLLPISASVSVPTKQSQSIPITLAGRTIEKAQEKEGLLVFLGMKSVNDYTLNILG
QNVSRVTTGKKPYDLLFLNDATKQDFDKRKMEFTYPGANK
>YP_003234425
MPFSFNLSSGNYLSTQDVEVLQRATRDHQMERLTIGERSFSVRYQSAMDAFIVDPVQGEL
YSGLSHTELADIIRLADSVENQLNGGNSFLDVFSTYMGQV
>YP_003234426
MPVNATGVSFSSFGISYHKDNSFRGTIRGKNDEVVKCSMGERSIRFNVNKFSGCILETVS
RQSTKDIHGWVSDERTVYPSRVINQEIDNCCLQKNAKISS
>YP_003234427
MPVILNFSSERVLSESELEALRHVGRVSQSEQLVVRGRTMRLHHISFMDSFSVEPVSGGL
LDRLSARGHRLLAENLEIQLNRGHTFLQAFRLYMEQSRAT
>YP_003234429
MRIKMPFSIKSIFSGHTWHQPEISRPIADKSSTKNCILDSTTCNVDGFTVFNRRSCSFDM
RPPGSADRTPQLRLSISEVAWMSKIIETETNNTNKS
>YP_003234430
MLSPSSINLGCSWNSLTRNLTSPDNRVLSSVRDAAVHSDSGTQVTVGNRTYRVVVTDNKF
CVTRESHSGCFTNLLHRLGWPKGEISRKIEAMLNTSPVST
>YP_003234807
MKIPVLQPGFNFFAPAGYSAAVAPNRAENAYADYVLDIGKRIPLSAADLSNVYESVISAV
HDSRSRLIDQHTVDMIGNTVLDALSRSQTFRDAVSYGIHN
>YP_003234967
MKIPVLQPSFNFFAPAGYSAAVAPNRADNAYADYVLDIGKQTPLSAADLSNVYENVIRAV
HDSRSRLIDQHTVDMIGNTVLDALSRSQTFRDAVSYGIHN
>YP_003235341
MNIQPIVTSGITTQNNRHHHAEQTSPTQIPQSELPNGCETGFVVHIPEDMQRHAPECGET
TALLSLIKDEGLLSGLDKYLAPHLEEGSAGKKALDMFGLF
>YP_003235342
MGSTIVTIRSVFLGFFMGSVSPEGLSERALRTALNNVNRLERDLNGGLSGRQILASIPSP
YASPPRPSVMQTELVLEQIEKCSFNVNSSSLRATEEALTC
>YP_003236063
MPIISKSASNYVEYISKNNPPYLSKKRDASINLNGKVSDCNGEIIWCRHIASYWSEFFCS
NSGKIDYEIFSSPQLLSKAIVIQENKGTNNIKGDVYFVEN
>YP_003236064
MLSSLNVLQSSFRGKTALSNSTLLQKVSFAGKEYSLEPIDEKTPILFQWFEARPERYEKG
EVPILNTKEHPYLSNIINAAKIENERIIGVLVDGNFTYEQ
>YP_003236065
MINPVTNTQGVSPINTKYAEHVVKNIYPEIKHDYFNESPNIYDKKYISGITRGVAELKQE
EFVNEKARRFSYMKTMYSVCPEAFEPISRNEASTPEGSWL
>YP_003237206
MPKISSVVSSCYHLFSEHQQLSNETTMTNPVSRRIVHKEYGISLKSVPVWLATAKTPLAL
LNGRHTRSHSFIIAGTPGMGSRSGAQYYAINSDDKRSRID
>YP_003237207
MPGILNFSNGSVLPENELEALRHIARNNQNDTITIGGRNMRLHYIQFMDGFSVEPILGGL
WDHLGAREAHHLADRLTRQLNGGNTFLQAYSLYLEQRQAA
>YP_003237208
MPMNTTGMSFSSFGISCHKENSFRNSFRGKNDEVVKCSIGERTISFSVRKFSGNILETVR
RQSTKDIDEWIKDERIVYPSRVINQEIDNYYFQKNAKIST
>YP_003237287
MINPVTNTQGVSPINTKYAEHVVKNIYPEIKHDYFNESPNIYDKKYISGITRGVAELKQE
EFVNEKARRFSYMKTMYSVCPEAFEPISRNEASTPEGSWL
>YP_003237288
MLSSLNVLQSSFRGKTALSNSTLLQKVSFAGKEYSLEPIDEKTPILFQWFEARPERYEKG
EVPILNTKEHPYLSNIINAAKIENERIIGVLVDGNFTYEQ
>YP_003294944
MVNAFTLSPALSGNAAGSESTESLSRGASRVAALCSADRRAAAETQYHQLLHQGDDSLAA
LESAAALRQLCRADSQCAVAVDYDDTTQDFTLSIDGQRVS
>YP_003364691
MPVVNNTEYFSKNNQPYLSKKRDASINLNGQISDNNGKIIWCRHIASYWSDFFCSNSGKI
DYKTFSSAQLLSKSIVINENTGTNNINGDVYFVENESWGR
>YP_003364797
MLPTTNIPVNSGIISFEGPVGSPSNEDIKVALEKWCAEGDFREHRHEVASKILDVISTHG
ETLSISEPITTLPDLLPGSLKELVLNGCTDLKSISYLPPG
>YP_003364798
MLPTSQLRPSGTFCSYSAETSAGIKSEITPTQIEEARASGRLYIKDCDIEYLPQLPNEIT
SVTIENCNNLITLTGLPVNTQNLSVINCEKLQITDIPSTV
>YP_003365224
MQPVGLSNTPASSLLNETAELRHQTTPRQLGGIRIVGEIVDISYEPNDVVFFGVGRGVMI
GDILFPGSSADIMRELLMAHSGVRGILQQQENAPSSLQTR
>YP_003365471
MFAAKPDSSQRTISGFFTAGANDEYANNKPSSIMADRIKLVVRDTQSGRYTTNCNTLKDG
LYSQAHIGTQPYLPGADSPLTVRTFLQITLSNNNYKSFEH
>YP_003367514
MPLSIRNIFSRASTHRPEISGPVIDKPIPKNCTLISSTCNLDGIMVINRRTSFYDIKPPG
AGERQPSLKISASEAQWMCKIIETEINNSNKS
>YP_003367522
MPIMLNFSNGRILPESEVEALRNVARSNQSDVLLVGSRSLRLHHISFMDGFSVEPIPGSF
LDRIGERRHRRLAESLERQLNGGSSFLQAFSQYIEQTSSA
>YP_003367523
MPANISGSSFSSLGINFSRKSSCWGRTEEVLKCTMGGRSVSFSTDHMNKQILSTVSRQST
KDLLAWKKDEKVIYPSRLVNIGIDKYCAENNTNVTGRVRQ
>YP_003368178
MPPIVYNTLHAPTSLSKTEDIKSWDTEKYLKTLSKFNNDNIFNDQISKITEKQYDFDKTA
TNENYYNLNLYDIYFQPCSNIIEENITRILQFQYSNSPTF
>YP_003368273
MPIFLNFSAGSILPENELNSLRYIVQQNQNDTVIIRGRHQMEIRYIESVNGFTIHPVHSN
HLSILMKRGNSLARNLERQINNGRSFEQVSRDFMLQLSLN
>YP_003467074
MKHFTPEQLKQAWLDVAQGAGQAIEWVEEVRGNAPRLNTEADRLKLKLRRSRNTAQRLAK
AATHPMTIGFFGLSQAGKSYLISSLAAGENGRLETQMGSY
>YP_003468000
MSDFNSMYNTHSFVQFEGIEGESQTKGYEKWIGVQFISRAIINPANGLTDIGSWGSGKGI
LSHFMLHINYDKAISALEKYAVTGKHIKTTKIHILRFIGD
>YP_009150
MSALTVGGLSGTTGVGDISLDPTPRFRITTGATLPPAPGGADGTSKADLPVLAPPMGGLA
LETLMSALGNAERRQACKNGVDQIKSKAADQAKINEERLE
>YP_111553
MNKPDSGLEALQLRILFGPLFGSDIAILSGEVFFCVGEQVIDDRPAEHPENRAGHLLERA
VDTLYIPHRAGAPNFRLRFPGAPTQAARTAETGEAAPGDF
>YP_150702
MVQEIEQWLRRHQVFTEPAYLGETAILLGQQFILSPYLVIYRIEAKEMIICEFRRLTPGQ
PRPQQLFHLLGLLRGIFVHHPQLTCLKMLIITDVLDEKKA
>YP_151901
METSKEKTITSPGPYIVRLLNSSLNGCEFPLLTGRTLFVVGQSDALTASGQLPDIPADSF
FIPLDHGGVNFEIQVDTDATEIILHELKEGNSESRSVQLN
>YP_216161
MPITIGNGFLKSEILTNSPRNTKEAWWKVLWEKIKDFFFSTGKAKADRCLHEMLFAERAP
TRERLTEIFFELKELACASQRDRFQVHNPHENDATIILRI
>YP_449115
MRVWLRSTPDAIGLDCDVVPREALASVLALDAAAVEVHARCEQALSQAQARAQTLIEEAQ
QQAEAILHDARQKAERSARLGYAAGLRRQLDEWNESGLRH
>YP_449120
MSEEKTEKPTEKKLRDARKDGEVPVSPDVTAAAVLFGALLVMKSAGDYFVDHMRALTRIG
FDFSENTRDATAINRALAHIGIQGLLLMLPFLAACLVAGL
>YP_449123
MFGDPRAGRQCGFVTHCRGISPNDAALLRLQVDTGQMDLRIAARDGLALLLNEDDDALRV
SIAGMLLADHLGAFAPLGLAAAEVIAFERDATPDDCHGIG
>ZP_03007786
MLYDKESNSLFPIDFRNIYSEYYSATKNDKEIIDRRLQMRTNDFHSLLNRKYL

>ZP_03008074
MLYDKESNSLFPIDFRNIYSEYYSATKNDKEIIDRRLQMRTNDFYSLLNRKYL

>ZP_03342671
MVQEIEQWLRRHQVFTEPAYLGETAILLGQQFILSPYLVIYRIEAKEMIICEFRRLTPGQ
PRPQQLFHLLGLLRGIFVHHPQLTCLKMLIITDVLDEKKA
>ZP_03344887
MVQEIEQWLRRHQVFTEPAYLGETAILLGQQFILSPYLVIYRIEAKEMIICEFRRLTPGQ
PRPQQLFHLLGLLRGIFVHHPQLTCLKMLIITDVLDEKKL
>ZP_03349327
MPFHIGSGCLPATISNRRIYRIAWSDTPPEMSSWEKMKEFFCSTHQTEALECIWTICHPP
AGTTREDVINRFELLRTLAYAGWEESIHSGQHGENYFCIL
>ZP_03350789
MVGQSDALTASGQLPDIPADSFFIPLDHGGVNFEIQVDTDATEIILHELKEGNPESRSVQ
LNTPIQVGELLILIRPESEPWVPEQPEKLETSAKKNEPRF
>ZP_03356453
MVQEIEQWLRRHQVFTEPAYLGETAILLGQQFILSPYLVIYRIEAKEMIICEFRRLTPGQ
PRPQQLFHLLGLLRGIFVHHPQLTCLKMLIITDVLDEKKA
>ZP_03358782
MVQEIEQWLRRHQVFTEPAYLGETAILLGQQFILSPYLVIYRIEAKEMIICEFRRLTPGQ
PRPQQLFHLLGLLRGIFVHHPQLTCLKMLIITDVLDEKKA
>ZP_03361879
MVGQSDALTASGQLPDIPADSFFIPLDHGGVNFEIQVDTDATEIILHELKEGNPESRSVQ
LNTPIQVGELLILIRPESEPWVPEQPEKLETSAKKNEPRF
>ZP_03365379
MVQEIEQWLRRHQVFTEPAYLGETAILLGQQFILSPYLVIYRIEAKEMIICEFRRLTPGQ
PRPQQLFHLLGLLRGIFVHHPQLTCLKMLIITDVLDEKKA
>ZP_03371315
MVQEIEQWLRRHQVFTEPAYLGETAILLGQQFILSPYLVIYRIEAKEMIICEFRRLTPGQ
PRPQQLFHLLGLLRGIFVHHPQLTCLKMLIITDVLDEKKA
>ZP_03378909
MVQEIEQWLRRHQVFTEPAYLGETAILLGQQFILSPYLVIYRIEAKEMIICEFRRLTPGQ
PRPQQLFHLLGLLRGIFVHHPQLTCLKMLIITDVLDEKKA
>ZP_03384851
MVQEIEQWLRRHQVFTEPAYLGETAILLGQQFILSPYLVIYRIEAKEMIICEFRRLTPGQ
PRPQQLFHLLGLLRGIFVHHPQLTCLKMLIITDVLDEKKA
>ZP_04657031
MVQEIEQWLRRHQVFTESAYLGETAILLGQQFILSPYLVIYRIEAKEMIICELRRLTPGQ
PRPQQLFHLLGLLRGIFVHHPQLTCLKMLIITDVLDEKKA
>ZP_05354069
MLRSGVSFSSSKTNYLLTRELSRKVGLTVYQGVDEHSSRPVVIKTLVSPGIHDRRFLRAF
EEEARIMQLVTHPAFVRLEDRGECEQGRYLVSEYILGSSL
>ZP_05359047
MLRSGVSFSSSKTNYLLTRELSRKVGLTVYQGVDEHSSRPVVIKTLVSPGIHDRRFLRAF
EEEARIMQLVTHPAFVRLEDRGECEQGRYLVSEYILGSSL
>ZP_05381069
MLRSGVSFSSSKTNYLLTRELSRKVGLTVYQGVDEHSSRPVVIKTLVSPGIHDRRFLRAF
EEEARIMQLVTHPAFVRLEDRGACEQGRYLVSEYILGSSL
>ZP_05381990
MLRSGVSFSSSKTNYLLTRELSRKVGLTVYQGVDEHSSRPVVIKTLVSPGIHDRRFLRAF
EEEARIMQLVTHPAFVRLEDRGACEQGRYLVSEYILGSSL
>ZP_05382919
MLRSGVSFSSSKTNYLLTRELSRKVGLTVYQGVDEHSSRPVVIKTLVSPGIHDRRFLRAF
EEEARIMQLVTHPAFVRLEDRGACEQGRYLVSEYILGSSL
>ZP_05937726
MLGHISKFDGNNSLIKHGVVQGNNIVDFDLLRNFNGGPGLNRENFIYISNIFLNIKQRNE
KNHSINMFREVSISGDIVSVKFYRNEKIECACDFMMAKDA
>ZP_05937755
MITHIPRSSFSANINNTAQTNEHQTLSELFYKELEDKFSGKELATPLLKSFSENCRHNGR
HIFSNKDFVIKFSISVLQADKKEITIINKNENTTLTQTIA
>ZP_05938179
MMKTITKQPILFTDVPVADLRNSMKQDLNQNLIERLWNKIRDFFLDSDKQKAFKSIHKYI
NTLSVLNYNSALTPDPNFNIDATSDLDSYLKLDFDRLSPK
>ZP_05938847
MKFPSIFNKIKPQSIQQHPEKNQLNWMLELNKWKEERILTGEIHRPECRNEAAKRINCAF
LSKQNDIDLSGLNLSTQPPGLQNFTSINLDNNQLTHFDAT
>ZP_05939466
MRYNGLNNMFFPLCLINDNHSVTSLSHTKKTKSDNYSKHHKNTLIDNKALSLFKMDDHEK
VIDLIQKMKRIYDSLPSGKITKETDRKIHKYFIDIASYAN
>ZP_05939696
MLSPIRTTFHNSVNIVQSSPCQTVSFAGKEYELKVIDEKTPILFQWFEPNPERYKKDEVP
IVNTKQHPYLDNVTNAARIESDRMIGIFVDGDFSVNQKTA
>ZP_05939697
MKIPSLQSNFNFSAPAGYSAPIAPNRAENAYADYVLDIGKRIPLSAADLSNVYESVIRAV
HDSRSRLIDQHTVDMIGNTVLDALSRSQTFRDAVSYGIHN
>ZP_05939700
MRPTSLNLVLHQSSRSSSMSDTDIESLVKASSVQWIKNNPQLRFQGTDHNIYQQIEAALD
KIGSTETGRVLLNAIESISRLKSETVVIHLNSSRLGVMAH
>ZP_05939726
MDCSKCNGYATMLLNMVQGSDPVNLLELHGFLEHFAYYVSFGKFNAGHQRYNAFKKFVSE
ISEISANDINMTIKTGQSRHENVISINMNDAIPRDEKGIT
>ZP_05940200
MPVILNFSSERVLSESELEALRHVGRVSQSEQLVVRGRTMRLHHISFMDSFSVEPVSGGL
LDRLSARGHRLLAENLEIQLNRGHTFLQAFRLYMEQSRAT
>ZP_05940201
MPVNATGVSFSSFGISYHKDNSFRGTIRGKNDEVVKCSMGERSIRFNVNKFSGCILETVS
RQSTKDIHGWVSDERTVYPSRVINQEIDNCCLQKNAKISS
>ZP_05940204
MPFSFNLSSGNYLSTQDVEVLQRATRDHQMERLTIGERSFSVRYQSAMDAFIVDPVQGEL
YSGLSHTELADIIRLADSVENQLNGGNSFLDVFSTCMGQV
>ZP_05940570
MPIINKSASNYVEYISKNNPPYLSKKRDASINLNGKVSDCNGEIIWCRHIASYWSEFFCS
NSGKIDYETFSSPQLLSKAIVIQENKGTNNIKGDVYFVEN
>ZP_05940572
MLSSLNVLQSSFRGKTALSNSTLLQKVSFAGKEYPLEPIDEKTPILFQWFEARPERYEKG
EVPILNTKEHPYLSNIINAAKIENERIIGVLVDGNFTYEQ
>ZP_05940573
MINPVTNTQGVSPINTKYAEHVVKNIYPEIKHDYFNESPNIYDKKYISGITRGVAELKQE
EFVNEKARRFSYMKTMYSVCPEAFEPISRNEASTPEGSWL
>ZP_05940796
MNIQPTIQSGITSQNNQHHQTEQIPSTQIPQSELPLGCQAGFVVNIPDDIQQHAPECGET
TALLSLIKDKGLLSGLDEYIAPHLEEGSIGKKTLDMFGLF
>ZP_05940975
MGSLFNIYKDIFPTLGMYSGLKACHEKNNLPFDINTEIETIQKQINYDINHLNDGLIKRV
LNLFIHLISNPDNLELTLNRYSSTTEQIIGRTKRNGLHEF
>ZP_05941062
MTDGISTSPHCLYKSNIVDDVIINKTRQNELVKVFCEYKTEFLILFDDFFRSQDLPKPSP
VLHHFFQYTHLRDAHFYRCKLIEHTVQFSFFKHKGITLLR
>ZP_05941109
MKVRNPEQISIPASNTTKDPGLTNSQIIRMANLVKKTENMNIFEELWETLRNLFQSDKHS
QTAARQILKDAFYFQNSDDYSKYFTGAVDGKARDKLTHWL
>ZP_05941488
MLPTSQLRPTGTFCSYSAETSADIKSEITPIQIEEARASGRLYIKDCDIEYLPQLPNEIT
SVTIENCNNLTTLTGLPVNTQNLSVINCEKLQITDMPSTV
>ZP_05941785
MPVILNFSNGSVLPENELEALRHIARSNQNDTITIGGRNMRLHYIQFMDGFSVEPILGGL
WDHLGAREAHHLADRLTRQLNGGNTFLQAYSLYLEQRQAA
>ZP_05941786
MGSRSGAQYYAINSDDKRSRIDIDSLFLKKLNNVRNQNKFPIDVKETVIKLQGQKFTCIE
DFYKRYNETRLKANTNIQQEQIADEVKSLTYLIPSEKKEM
>ZP_05941850
CNLLNMLSEFKLLREQCFRWGNYTLLFENYEAYDKTGSITIEKNQGEGTLPIRHKLEFIS
TNIAELLDKLTKITDARLCKGFSDWASSVKEGGSNDLKEN
>ZP_05941852
SNLLNMLSEFKLLREQCFRWGNYTLLFENYGAYDKTGSITIEKSQGEGTLPIRHKLEFIS
TNIAELLDKLTKITDARLCKGFSDWASSVKEGASNDLKEN
>ZP_05942069
MSQNDIIIRTHYKSPHRMHIDSDIPTPSSEPINQFAPQLITLLDTSDLSSMLSYCVTQEF
TANCRKISQNCYSTALFTINFATSPIHAENIFITLHYKKE
>ZP_05947217
MKENVDRALVRMFKCVKLHSNELNLSSLSLGSVPPLPEWIEMLSLVYNELDSIQVPESCK
ELELDFNNLTEFPQVPDGITLISVNNNLIS
>ZP_05947717
MTDGISTSPHCLYKSNIVDDVIINKTRQNELVKVFCEYKTEFLILFDDFFRSQDLPKPSP
VLHHFFQYTHLRDAHFYRCKLIEHTVQFSFFKHKGITLLR
>ZP_05947765
MKVRNPEQISIPASNTTKDPGLTNSQIIRMANLVKKTENMNIFEELWETLRNLFQSDKHS
QTAARQILKDAFYFQNSDDYSKYFTGAVDGKARDKLTHWL
>ZP_05948096
MRYNGLNNMFFPLCLINDNHSVTSLSHTKKTKSDNYSKHHKNTLIDNKALSLFKMDDHEK
VIDLIQKMKRIYDSLPSGKITKETDRKIHKYFIDIASYAN
>ZP_05948231
MPVILNFSNGSVLPENELEALRHIARSNQNDTITIGGRNMRLHYIQFMDGFSVEPILGGL
WDHLGAREAHHLADRLTRQLNGGNTFLQAYSLYLEQRQAA
>ZP_05948232
MPKISSVVSSCYHLFSEHQQLSNETTMTNPVSRRIVHKEYGISLKSVPVWLATAKTPLAL
LNGRHTRSHSFIIAGTPGMGSRSGAQYYAINSDDKRSRID
>ZP_05948921
MMKTITKQPILFTDVPVADLRNSMKQDLNQNLIERLWNKIRDFFLDSDKQKAFKSIHKYI
NTLSVLNYNSALTPDPNFNIDATSDLDSYLKLDFDRLSPK
>ZP_05948983
MINPVTNTQGVSPINTKYAEHVVKNIYPEIKHDYFNESPNIYDKKYISGITRGVAELKQE
EFVNEKARRFSYMKTMYSVCPEAFEPISRNEASTPEGSWL
>ZP_05948984
MLSSLNVLQSSFRGKTALSNSTLLQKVSFAGKEYPLEPIDEKTPILFQWFEARPERYEKG
EVPILNTKEHPYFSNIINAAKIENERIIGVLVDGNFTYEQ
>ZP_05948986
MPIINKSASNYVEYISKNNPPYLSKKRDASINLNGKVSDCNGEIIWCRHIASYWSEFFCS
NSGKIDYETFSSPQLLSKAIVIQENKGTNNIKGDVYFVEN
>ZP_05949451
MGSLFNIYKDIFPTLGMYSGLKACHEKNNLPFDINTEIETIQKQINYDINHLNDGLIKRV
LNLFIHLISNPDNLELTLNRYSSTTEQIIGRTKRNGLHEF
>ZP_05949513
MLGHISKFDGNNSLIKHGVVQGNNIVDFDLLRNFNGGPGLNRENFIYISNIFLNIKQRNE
KNHSINMFREVSISGDIVSVKFYRNEKIECACDFMMAKDA
>ZP_05949542
MITHIPRSSFSANINNTAQTNEHQTLSELFYKELEDKFSGKELATPLLKSFSENCRHNGR
HIFSNKDFVIKFSISVLQADKKEITIINKNENTTLTQTIA
>ZP_05949670
MKFPSIFNKIKPQSIQQHPEKNQLNWMLELNKWKEERILTGEIHRPECRNEAAKRINCAF
LSKQNDIDLSGLNLSTQPPGLQNFTSINLDNNQLTHFDAT
>ZP_05950040
MNDSSALYKKYDLVGNQHNEVLEMARQESALFNTFYGDDASVVIQYGGDVYLRMLRVPGI
PLSDIDTADIPDNLESLYLQLICKLNELSIIHYDLNTGNM
>ZP_05950471
MPLTSDIRSHSFNLGVEVVRARIVANGRGDITVGGETVSIVYDSTNGRFSSSGGNGGLLS
ELLLLGFNSGPRALGERMLSMLSDSGEAQSQESIQNKISQ
>ZP_05950473
MHSNDNRIELLQRRLHSCSFLVNIEEMSYIDEALQCPITLAIPQRGVFLRNAEGSRVCSL
YDEMALSRIINDGMHHPLSREPITLSMLVAREQCEFDCSI
>ZP_05950476
MPVNATGVSFSSFGISYHKDNSFRGTIRGKNDEVVKCSMGERSIRFNVNKFSGCILETVS
RQSTKDIHGWVSDERTVYPSRVINQEIDNCCLQKNAKISS
>ZP_05950477
MPVILNFSSERVLSESELEALRHVGRVSQSEQLVVRGRTMRLHHISFMDSFSVEPVSGGL
LDRLSARGHRLLAENLEIQLNRGHTFLQAFRLYMEQSRAT
>ZP_05950481
MNIQPTIQSGITSQNNQHHQTEQIPSTQIPQSELPLGCQAGFVVNIPDDIQQHAPECGET
TALLSLIKDKGLLSGLDEYIAPHLEEGSIGKKTLDMFGLF
>ZP_05950580
MSQNDIIIRTHYKSPHRMHIDSDIPTPSSEPINQFAPQLITLLDTSDLSSMLSYCVTQEF
TANCRKISQNCYSTALFTINFATSPIHAENIFITLHYKKE
>ZP_05950819
SEIRNQTIRGEAQIRLGELMVSIRPMQVNGYFMGSLNQDGLSNDNIQIGLQYIEHIERTL
NHGSLTSREVTVLREIEMLENMDLLSNYQLEELLDKIEVC
>ZP_05951022
MFSIRTLLPISASVSVPTKQSQSIPITLAGRTIEKAQEKEGLLVFLGMKSVNDYTLNILG
QNVSRVTTGKKPYDLLFLNDATKQDFDKRKMEFTYPGANK
>ZP_05951119
MDCSKCNGYATMLLNMVQGSDPVNLLELHGFLEHFAYYVSFGKFNAGHQRYNAFKKFVSE
ISEISANDINMTIKTGQSRHENVISINMNDAIPRDEKGIT
>ZP_05951145
MRPTSLNLVLHQSSRSSSMSDTDIESLVKASSVQWIKNNPQLRFQGTDHNIYQQIEAALD
KIGSTETGRVLLNAIESISRLKSETVVIHLNSSRLGVMAH
>ZP_05951148
MKIPSLQSNFNFSAPAGYSAPIAPNRAENAYADYVLDIGKRIPLSAADLSNVYESVIRAV
HDSRSRLIDQHTVDMIGNTVLDALSRSQTFRDAVSYGIHN
>ZP_05951149
MLSPIRTTFHNSVNIVQSSPCQTVSFAGKEYELKVIDEKTPILFQWFEPNPERYKKDEVP
IVNTKQHPYLDNVTNAARIESDRMIGIFVDGDFSVNQKTA
>ZP_05951320
MLPTSQLRPTGTFCSYSAETSADIKSEITPIQIEEARASGRLYIKDCDIEYLPQLPNEIT
SVTIENCNNLTTLTGLPVNTQNLSVINCEKLQITDMPSTV
>ZP_05951337
YIDSFPPKAKKIFICHNKLSEIPALPDTAKVFDCSENNIKEIRWFPKNLKEAYIEYNKIE
VIPAIPGNLKLLCMKCNPIKEAFLMPWTLTGIRYEISQRK
>ZP_05951338
HIDSFPPKAKKIFISHNKLSETPAIPDTAKVFDCGYNKIQEIRYFPKNLKEARIGYNNIE
VVPAIPGNLKILFMECNPIKEAFLMPWTLTGICYEISQRK
>ZP_05951387
MILVAKLFITNQIGESLMINGLNNDSASLVLDAAMKVNSGFKKSWDEMSCAEKLFKVLSF
GLWNPTYSRSERQSFQELLTVLEPVYPLPNELGRVSARFS
>ZP_05952035
MPIFLNFTAGSILPENELASLRYIVQQNQNDTVIIKERYKMDIRYIESVNGFTVNPVCSN
HFSIFMARQNTIARNLEQQINNGRSFAQISQDFMLQLSSN
>ZP_06126591
MVDIKALGNSERINNINAYLQGSNPLALSEDITKSVLALEDVCRESISGEQAKRAKIEGS
PRLNKPMMAKAMLSAQSSSQDKTSNAMAILVETFATIRRL
